# Supplementary material for: Incidence of cerebrovascular disease in Peru from 2015 to 2023
Source: PLOS Glob Public Health. 2025 May 29;5(5):e0004559. doi: 10.1371/journal.pgph.0004559 (PMC12121790; doi:10.1371/journal.pgph.0004559)
Supplement: S1 Table — *Deleted year and department. (XLSX) [file pgph.0004559.s001.xlsx]

## Sheet: BdD
S1 Table. Raw data
SECTOR OF HEALTH SERVICES	CATEGORY BY COMPLEXITY	GENDER	AGE GROUP	ICD-10	DIAGNOSTIC CATEGORIES	SPECIFIED DIAGNOSIS	DIAGNOSTIC SUBCATEGORY	DISCHARGE FREQUENCY
SOCIAL SECURITY	III	MALE	7	I60.0	I60	SPECIFIED	Nontraumatic subarachnoid hemorrhage from carotid siphon and bifurcation	30
SOCIAL SECURITY	III	MALE	3	I60.0	I60	SPECIFIED	Nontraumatic subarachnoid hemorrhage from carotid siphon and bifurcation	1
SOCIAL SECURITY	III	MALE	4	I60.0	I60	SPECIFIED	Nontraumatic subarachnoid hemorrhage from carotid siphon and bifurcation	1
SOCIAL SECURITY	III	MALE	6	I60.0	I60	SPECIFIED	Nontraumatic subarachnoid hemorrhage from carotid siphon and bifurcation	1
SOCIAL SECURITY	III	MALE	7	I60.0	I60	SPECIFIED	Nontraumatic subarachnoid hemorrhage from carotid siphon and bifurcation	1
SOCIAL SECURITY	III	FEMALE	1	I60.0	I60	SPECIFIED	Nontraumatic subarachnoid hemorrhage from carotid siphon and bifurcation	1
SOCIAL SECURITY	III	FEMALE	7	I60.0	I60	SPECIFIED	Nontraumatic subarachnoid hemorrhage from carotid siphon and bifurcation	1
HEALTH MINISTRY	III	MALE	2	I60.0	I60	SPECIFIED	Nontraumatic subarachnoid hemorrhage from carotid siphon and bifurcation	1
SOCIAL SECURITY	III	FEMALE	7	I60.0	I60	SPECIFIED	Nontraumatic subarachnoid hemorrhage from carotid siphon and bifurcation	2
HEALTH MINISTRY	II	FEMALE	5	I60.0	I60	SPECIFIED	Nontraumatic subarachnoid hemorrhage from carotid siphon and bifurcation	1
REGIONAL GOVERNMENT	III	FEMALE	4	I60.0	I60	SPECIFIED	Nontraumatic subarachnoid hemorrhage from carotid siphon and bifurcation	1
REGIONAL GOVERNMENT	III	FEMALE	6	I60.0	I60	SPECIFIED	Nontraumatic subarachnoid hemorrhage from carotid siphon and bifurcation	1
SOCIAL SECURITY	III	MALE	1	I60.0	I60	SPECIFIED	Nontraumatic subarachnoid hemorrhage from carotid siphon and bifurcation	1
SOCIAL SECURITY	II	FEMALE	3	I60.0	I60	SPECIFIED	Nontraumatic subarachnoid hemorrhage from carotid siphon and bifurcation	1
SOCIAL SECURITY	III	FEMALE	3	I60.0	I60	SPECIFIED	Nontraumatic subarachnoid hemorrhage from carotid siphon and bifurcation	1
HEALTH MINISTRY	III	FEMALE	7	I60.0	I60	SPECIFIED	Nontraumatic subarachnoid hemorrhage from carotid siphon and bifurcation	1
REGIONAL GOVERNMENT	III	FEMALE	7	I60.0	I60	SPECIFIED	Nontraumatic subarachnoid hemorrhage from carotid siphon and bifurcation	1
HEALTH MINISTRY	III	FEMALE	2	I60.0	I60	SPECIFIED	Nontraumatic subarachnoid hemorrhage from carotid siphon and bifurcation	1
SOCIAL SECURITY	III	FEMALE	6	I60.1	I60	SPECIFIED	Nontraumatic subarachnoid hemorrhage from middle cerebral artery	1
REGIONAL GOVERNMENT	III	FEMALE	5	I60.1	I60	SPECIFIED	Nontraumatic subarachnoid hemorrhage from middle cerebral artery	1
SOCIAL SECURITY	III	MALE	6	I60.1	I60	SPECIFIED	Nontraumatic subarachnoid hemorrhage from middle cerebral artery	2
SOCIAL SECURITY	III	MALE	6	I60.1	I60	SPECIFIED	Nontraumatic subarachnoid hemorrhage from middle cerebral artery	1
HEALTH MINISTRY	III	FEMALE	7	I60.1	I60	SPECIFIED	Nontraumatic subarachnoid hemorrhage from middle cerebral artery	1
REGIONAL GOVERNMENT	II	MALE	4	I60.1	I60	SPECIFIED	Nontraumatic subarachnoid hemorrhage from middle cerebral artery	1
SOCIAL SECURITY	III	MALE	7	I60.1	I60	SPECIFIED	Nontraumatic subarachnoid hemorrhage from middle cerebral artery	1
SOCIAL SECURITY	III	MALE	7	I60.1	I60	SPECIFIED	Nontraumatic subarachnoid hemorrhage from middle cerebral artery	1
SOCIAL SECURITY	III	FEMALE	7	I60.1	I60	SPECIFIED	Nontraumatic subarachnoid hemorrhage from middle cerebral artery	1
SOCIAL SECURITY	III	FEMALE	7	I60.1	I60	SPECIFIED	Nontraumatic subarachnoid hemorrhage from middle cerebral artery	1
REGIONAL GOVERNMENT	III	FEMALE	7	I60.1	I60	SPECIFIED	Nontraumatic subarachnoid hemorrhage from middle cerebral artery	1
ARMED FORCES AND POLICE HEALTH	III	FEMALE	7	I60.1	I60	SPECIFIED	Nontraumatic subarachnoid hemorrhage from middle cerebral artery	1
HEALTH MINISTRY	III	FEMALE	4	I60.2	I60	SPECIFIED	Nontraumatic subarachnoid hemorrhage from anterior communicating artery	1
SOCIAL SECURITY	III	FEMALE	7	I60.2	I60	SPECIFIED	Nontraumatic subarachnoid hemorrhage from anterior communicating artery	3
SOCIAL SECURITY	III	FEMALE	7	I60.2	I60	SPECIFIED	Nontraumatic subarachnoid hemorrhage from anterior communicating artery	1
HEALTH MINISTRY	III	FEMALE	4	I60.2	I60	SPECIFIED	Nontraumatic subarachnoid hemorrhage from anterior communicating artery	1
HEALTH MINISTRY	III	FEMALE	5	I60.2	I60	SPECIFIED	Nontraumatic subarachnoid hemorrhage from anterior communicating artery	1
SOCIAL SECURITY	III	FEMALE	5	I60.2	I60	SPECIFIED	Nontraumatic subarachnoid hemorrhage from anterior communicating artery	1
SOCIAL SECURITY	III	MALE	7	I60.2	I60	SPECIFIED	Nontraumatic subarachnoid hemorrhage from anterior communicating artery	1
SOCIAL SECURITY	III	FEMALE	6	I60.2	I60	SPECIFIED	Nontraumatic subarachnoid hemorrhage from anterior communicating artery	1
SOCIAL SECURITY	III	MALE	3	I60.2	I60	SPECIFIED	Nontraumatic subarachnoid hemorrhage from anterior communicating artery	1
SOCIAL SECURITY	III	FEMALE	6	I60.2	I60	SPECIFIED	Nontraumatic subarachnoid hemorrhage from anterior communicating artery	1
ARMED FORCES AND POLICE HEALTH	III	MALE	3	I60.2	I60	SPECIFIED	Nontraumatic subarachnoid hemorrhage from anterior communicating artery	1
REGIONAL GOVERNMENT	III	FEMALE	7	I60.2	I60	SPECIFIED	Nontraumatic subarachnoid hemorrhage from anterior communicating artery	1
SOCIAL SECURITY	III	MALE	6	I60.3	I60	SPECIFIED	Nontraumatic subarachnoid hemorrhage from posterior communicating artery	1
SOCIAL SECURITY	III	MALE	7	I60.3	I60	SPECIFIED	Nontraumatic subarachnoid hemorrhage from posterior communicating artery	15
SOCIAL SECURITY	III	MALE	6	I60.3	I60	SPECIFIED	Nontraumatic subarachnoid hemorrhage from posterior communicating artery	1
SOCIAL SECURITY	III	MALE	6	I60.3	I60	SPECIFIED	Nontraumatic subarachnoid hemorrhage from posterior communicating artery	1
SOCIAL SECURITY	III	FEMALE	7	I60.3	I60	SPECIFIED	Nontraumatic subarachnoid hemorrhage from posterior communicating artery	14
SOCIAL SECURITY	III	FEMALE	7	I60.3	I60	SPECIFIED	Nontraumatic subarachnoid hemorrhage from posterior communicating artery	15
SOCIAL SECURITY	III	FEMALE	5	I60.3	I60	SPECIFIED	Nontraumatic subarachnoid hemorrhage from posterior communicating artery	1
SOCIAL SECURITY	III	FEMALE	5	I60.3	I60	SPECIFIED	Nontraumatic subarachnoid hemorrhage from posterior communicating artery	1
SOCIAL SECURITY	III	MALE	3	I60.3	I60	SPECIFIED	Nontraumatic subarachnoid hemorrhage from posterior communicating artery	1
SOCIAL SECURITY	III	MALE	4	I60.3	I60	SPECIFIED	Nontraumatic subarachnoid hemorrhage from posterior communicating artery	1
SOCIAL SECURITY	III	MALE	4	I60.3	I60	SPECIFIED	Nontraumatic subarachnoid hemorrhage from posterior communicating artery	1
SOCIAL SECURITY	III	FEMALE	7	I60.3	I60	SPECIFIED	Nontraumatic subarachnoid hemorrhage from posterior communicating artery	1
SOCIAL SECURITY	III	FEMALE	5	I60.3	I60	SPECIFIED	Nontraumatic subarachnoid hemorrhage from posterior communicating artery	2
SOCIAL SECURITY	III	FEMALE	5	I60.3	I60	SPECIFIED	Nontraumatic subarachnoid hemorrhage from posterior communicating artery	1
SOCIAL SECURITY	III	FEMALE	3	I60.3	I60	SPECIFIED	Nontraumatic subarachnoid hemorrhage from posterior communicating artery	1
SOCIAL SECURITY	III	FEMALE	6	I60.3	I60	SPECIFIED	Nontraumatic subarachnoid hemorrhage from posterior communicating artery	2
SOCIAL SECURITY	II	MALE	6	I60.3	I60	SPECIFIED	Nontraumatic subarachnoid hemorrhage from posterior communicating artery	1
SOCIAL SECURITY	III	MALE	6	I60.3	I60	SPECIFIED	Nontraumatic subarachnoid hemorrhage from posterior communicating artery	1
SOCIAL SECURITY	III	FEMALE	4	I60.3	I60	SPECIFIED	Nontraumatic subarachnoid hemorrhage from posterior communicating artery	1
SOCIAL SECURITY	III	MALE	5	I60.3	I60	SPECIFIED	Nontraumatic subarachnoid hemorrhage from posterior communicating artery	1
SOCIAL SECURITY	III	FEMALE	7	I60.3	I60	SPECIFIED	Nontraumatic subarachnoid hemorrhage from posterior communicating artery	1
SOCIAL SECURITY	III	FEMALE	7	I60.3	I60	SPECIFIED	Nontraumatic subarachnoid hemorrhage from posterior communicating artery	2
HEALTH MINISTRY	III	FEMALE	6	I60.3	I60	SPECIFIED	Nontraumatic subarachnoid hemorrhage from posterior communicating artery	1
REGIONAL GOVERNMENT	III	FEMALE	7	I60.4	I60	SPECIFIED	Nontraumatic subarachnoid hemorrhage from basilar artery	1
REGIONAL GOVERNMENT	III	MALE	6	I60.4	I60	SPECIFIED	Nontraumatic subarachnoid hemorrhage from basilar artery	1
SOCIAL SECURITY	III	MALE	4	I60.4	I60	SPECIFIED	Nontraumatic subarachnoid hemorrhage from basilar artery	1
SOCIAL SECURITY	III	MALE	4	I60.5	I60	SPECIFIED	Nontraumatic subarachnoid hemorrhage from vertebral artery	1
SOCIAL SECURITY	III	FEMALE	4	I60.6	I60	SPECIFIED	Nontraumatic subarachnoid hemorrhage from other intracranial arteries	1
SOCIAL SECURITY	III	MALE	6	I60.6	I60	SPECIFIED	Nontraumatic subarachnoid hemorrhage from other intracranial arteries	1
SOCIAL SECURITY	II	FEMALE	7	I60.6	I60	SPECIFIED	Nontraumatic subarachnoid hemorrhage from other intracranial arteries	1
SOCIAL SECURITY	III	MALE	6	I60.6	I60	SPECIFIED	Nontraumatic subarachnoid hemorrhage from other intracranial arteries	1
REGIONAL GOVERNMENT	II	MALE	7	I60.6	I60	SPECIFIED	Nontraumatic subarachnoid hemorrhage from other intracranial arteries	1
REGIONAL GOVERNMENT	III	MALE	3	I60.6	I60	SPECIFIED	Nontraumatic subarachnoid hemorrhage from other intracranial arteries	1
REGIONAL GOVERNMENT	III	FEMALE	7	I60.6	I60	SPECIFIED	Nontraumatic subarachnoid hemorrhage from other intracranial arteries	1
SOCIAL SECURITY	III	FEMALE	7	I60.6	I60	SPECIFIED	Nontraumatic subarachnoid hemorrhage from other intracranial arteries	1
HEALTH MINISTRY	III	FEMALE	5	I60.6	I60	SPECIFIED	Nontraumatic subarachnoid hemorrhage from other intracranial arteries	1
REGIONAL GOVERNMENT	III	MALE	4	I60.7	I60	SPECIFIED	Nontraumatic subarachnoid hemorrhage from unspecified intracranial artery	1
SOCIAL SECURITY	III	MALE	7	I60.7	I60	SPECIFIED	Nontraumatic subarachnoid hemorrhage from unspecified intracranial artery	1
SOCIAL SECURITY	III	MALE	6	I60.7	I60	SPECIFIED	Nontraumatic subarachnoid hemorrhage from unspecified intracranial artery	1
HEALTH MINISTRY	III	FEMALE	5	I60.7	I60	SPECIFIED	Nontraumatic subarachnoid hemorrhage from unspecified intracranial artery	1
SOCIAL SECURITY	III	FEMALE	6	I60.7	I60	SPECIFIED	Nontraumatic subarachnoid hemorrhage from unspecified intracranial artery	1
REGIONAL GOVERNMENT	III	MALE	5	I60.7	I60	SPECIFIED	Nontraumatic subarachnoid hemorrhage from unspecified intracranial artery	1
SOCIAL SECURITY	III	FEMALE	7	I60.7	I60	SPECIFIED	Nontraumatic subarachnoid hemorrhage from unspecified intracranial artery	1
PRIVATE HEALTH SERVICES	II	MALE	1	I60.7	I60	SPECIFIED	Nontraumatic subarachnoid hemorrhage from unspecified intracranial artery	1
HEALTH MINISTRY	III	MALE	5	I60.7	I60	SPECIFIED	Nontraumatic subarachnoid hemorrhage from unspecified intracranial artery	1
PRIVATE HEALTH SERVICES	II	FEMALE	5	I60.7	I60	SPECIFIED	Nontraumatic subarachnoid hemorrhage from unspecified intracranial artery	1
HEALTH MINISTRY	III	FEMALE	7	I60.8	I60	SPECIFIED	Other nontraumatic subarachnoid hemorrhage	1
HEALTH MINISTRY	III	MALE	5	I60.8	I60	SPECIFIED	Other nontraumatic subarachnoid hemorrhage	1
HEALTH MINISTRY	III	FEMALE	6	I60.8	I60	SPECIFIED	Other nontraumatic subarachnoid hemorrhage	1
REGIONAL GOVERNMENT	III	FEMALE	7	I60.8	I60	SPECIFIED	Other nontraumatic subarachnoid hemorrhage	2
REGIONAL GOVERNMENT	III	FEMALE	5	I60.8	I60	SPECIFIED	Other nontraumatic subarachnoid hemorrhage	1
REGIONAL GOVERNMENT	III	FEMALE	6	I60.8	I60	SPECIFIED	Other nontraumatic subarachnoid hemorrhage	1
REGIONAL GOVERNMENT	III	FEMALE	7	I60.8	I60	SPECIFIED	Other nontraumatic subarachnoid hemorrhage	1
SOCIAL SECURITY	III	FEMALE	4	I60.8	I60	SPECIFIED	Other nontraumatic subarachnoid hemorrhage	1
HEALTH MINISTRY	III	MALE	7	I60.8	I60	SPECIFIED	Other nontraumatic subarachnoid hemorrhage	1
PRIVATE HEALTH SERVICES	III	FEMALE	7	I60.8	I60	SPECIFIED	Other nontraumatic subarachnoid hemorrhage	1
HEALTH MINISTRY	III	FEMALE	5	I60.8	I60	SPECIFIED	Other nontraumatic subarachnoid hemorrhage	1
REGIONAL GOVERNMENT	III	FEMALE	7	I60.8	I60	SPECIFIED	Other nontraumatic subarachnoid hemorrhage	1
REGIONAL GOVERNMENT	III	FEMALE	1	I60.9	I60	UNSPECIFIED	Nontraumatic subarachnoid hemorrhage, unspecified	1
HEALTH MINISTRY	III	FEMALE	4	I60.9	I60	UNSPECIFIED	Nontraumatic subarachnoid hemorrhage, unspecified	3
HEALTH MINISTRY	III	FEMALE	6	I60.9	I60	UNSPECIFIED	Nontraumatic subarachnoid hemorrhage, unspecified	3
SOCIAL SECURITY	III	MALE	7	I60.9	I60	UNSPECIFIED	Nontraumatic subarachnoid hemorrhage, unspecified	15
SOCIAL SECURITY	III	FEMALE	7	I60.9	I60	UNSPECIFIED	Nontraumatic subarachnoid hemorrhage, unspecified	15
SOCIAL SECURITY	III	MALE	5	I60.9	I60	UNSPECIFIED	Nontraumatic subarachnoid hemorrhage, unspecified	10
SOCIAL SECURITY	III	FEMALE	7	I60.9	I60	UNSPECIFIED	Nontraumatic subarachnoid hemorrhage, unspecified	2
SOCIAL SECURITY	III	MALE	7	I60.9	I60	UNSPECIFIED	Nontraumatic subarachnoid hemorrhage, unspecified	1
HEALTH MINISTRY	III	MALE	3	I60.9	I60	UNSPECIFIED	Nontraumatic subarachnoid hemorrhage, unspecified	1
REGIONAL GOVERNMENT	III	MALE	2	I60.9	I60	UNSPECIFIED	Nontraumatic subarachnoid hemorrhage, unspecified	1
SOCIAL SECURITY	III	FEMALE	5	I60.9	I60	UNSPECIFIED	Nontraumatic subarachnoid hemorrhage, unspecified	2
HEALTH MINISTRY	III	MALE	5	I60.9	I60	UNSPECIFIED	Nontraumatic subarachnoid hemorrhage, unspecified	1
SOCIAL SECURITY	III	FEMALE	3	I60.9	I60	UNSPECIFIED	Nontraumatic subarachnoid hemorrhage, unspecified	1
PRIVATE HEALTH SERVICES	II	MALE	7	I60.9	I60	UNSPECIFIED	Nontraumatic subarachnoid hemorrhage, unspecified	1
REGIONAL GOVERNMENT	III	FEMALE	6	I60.9	I60	UNSPECIFIED	Nontraumatic subarachnoid hemorrhage, unspecified	1
HEALTH MINISTRY	III	MALE	6	I60.9	I60	UNSPECIFIED	Nontraumatic subarachnoid hemorrhage, unspecified	1
REGIONAL GOVERNMENT	III	FEMALE	6	I60.9	I60	UNSPECIFIED	Nontraumatic subarachnoid hemorrhage, unspecified	1
REGIONAL GOVERNMENT	III	MALE	7	I60.9	I60	UNSPECIFIED	Nontraumatic subarachnoid hemorrhage, unspecified	2
SOCIAL SECURITY	III	MALE	7	I60.9	I60	UNSPECIFIED	Nontraumatic subarachnoid hemorrhage, unspecified	3
SOCIAL SECURITY	III	FEMALE	7	I60.9	I60	UNSPECIFIED	Nontraumatic subarachnoid hemorrhage, unspecified	3
SOCIAL SECURITY	III	FEMALE	6	I60.9	I60	UNSPECIFIED	Nontraumatic subarachnoid hemorrhage, unspecified	1
SOCIAL SECURITY	III	MALE	7	I60.9	I60	UNSPECIFIED	Nontraumatic subarachnoid hemorrhage, unspecified	1
SOCIAL SECURITY	III	FEMALE	4	I60.9	I60	UNSPECIFIED	Nontraumatic subarachnoid hemorrhage, unspecified	1
HEALTH MINISTRY	III	MALE	2	I60.9	I60	UNSPECIFIED	Nontraumatic subarachnoid hemorrhage, unspecified	1
REGIONAL GOVERNMENT	III	FEMALE	3	I60.9	I60	UNSPECIFIED	Nontraumatic subarachnoid hemorrhage, unspecified	1
SOCIAL SECURITY	III	FEMALE	7	I60.9	I60	UNSPECIFIED	Nontraumatic subarachnoid hemorrhage, unspecified	1
HEALTH MINISTRY	III	MALE	3	I60.9	I60	UNSPECIFIED	Nontraumatic subarachnoid hemorrhage, unspecified	1
HEALTH MINISTRY	III	FEMALE	1	I60.9	I60	UNSPECIFIED	Nontraumatic subarachnoid hemorrhage, unspecified	1
REGIONAL GOVERNMENT	III	MALE	2	I60.9	I60	UNSPECIFIED	Nontraumatic subarachnoid hemorrhage, unspecified	1
REGIONAL GOVERNMENT	III	FEMALE	7	I60.9	I60	UNSPECIFIED	Nontraumatic subarachnoid hemorrhage, unspecified	2
HEALTH MINISTRY	III	FEMALE	6	I60.9	I60	UNSPECIFIED	Nontraumatic subarachnoid hemorrhage, unspecified	5
REGIONAL GOVERNMENT	III	FEMALE	5	I60.9	I60	UNSPECIFIED	Nontraumatic subarachnoid hemorrhage, unspecified	1
REGIONAL GOVERNMENT	III	FEMALE	2	I60.9	I60	UNSPECIFIED	Nontraumatic subarachnoid hemorrhage, unspecified	1
PRIVATE HEALTH SERVICES	II	FEMALE	6	I60.9	I60	UNSPECIFIED	Nontraumatic subarachnoid hemorrhage, unspecified	1
HEALTH MINISTRY	III	FEMALE	7	I60.9	I60	UNSPECIFIED	Nontraumatic subarachnoid hemorrhage, unspecified	1
SOCIAL SECURITY	III	FEMALE	7	I60.9	I60	UNSPECIFIED	Nontraumatic subarachnoid hemorrhage, unspecified	1
SOCIAL SECURITY	III	MALE	7	I60.9	I60	UNSPECIFIED	Nontraumatic subarachnoid hemorrhage, unspecified	1
SOCIAL SECURITY	III	FEMALE	7	I60.9	I60	UNSPECIFIED	Nontraumatic subarachnoid hemorrhage, unspecified	1
PRIVATE HEALTH SERVICES	II	FEMALE	4	I60.9	I60	UNSPECIFIED	Nontraumatic subarachnoid hemorrhage, unspecified	1
REGIONAL GOVERNMENT	III	FEMALE	2	I60.9	I60	UNSPECIFIED	Nontraumatic subarachnoid hemorrhage, unspecified	1
REGIONAL GOVERNMENT	III	FEMALE	5	I60.9	I60	UNSPECIFIED	Nontraumatic subarachnoid hemorrhage, unspecified	1
ARMED FORCES AND POLICE HEALTH	III	MALE	5	I60.9	I60	UNSPECIFIED	Nontraumatic subarachnoid hemorrhage, unspecified	1
ARMED FORCES AND POLICE HEALTH	III	MALE	6	I60.9	I60	UNSPECIFIED	Nontraumatic subarachnoid hemorrhage, unspecified	1
REGIONAL GOVERNMENT	III	FEMALE	7	I60.9	I60	UNSPECIFIED	Nontraumatic subarachnoid hemorrhage, unspecified	1
HEALTH MINISTRY	III	MALE	2	I60.9	I60	UNSPECIFIED	Nontraumatic subarachnoid hemorrhage, unspecified	1
HEALTH MINISTRY	III	FEMALE	7	I60.9	I60	UNSPECIFIED	Nontraumatic subarachnoid hemorrhage, unspecified	1
ARMED FORCES AND POLICE HEALTH	III	MALE	6	I60.9	I60	UNSPECIFIED	Nontraumatic subarachnoid hemorrhage, unspecified	1
HEALTH MINISTRY	III	MALE	7	I60.9	I60	UNSPECIFIED	Nontraumatic subarachnoid hemorrhage, unspecified	1
HEALTH MINISTRY	III	FEMALE	7	I60.9	I60	UNSPECIFIED	Nontraumatic subarachnoid hemorrhage, unspecified	1
ARMED FORCES AND POLICE HEALTH	III	FEMALE	7	I60.9	I60	UNSPECIFIED	Nontraumatic subarachnoid hemorrhage, unspecified	1
HEALTH MINISTRY	III	FEMALE	7	I60.9	I60	UNSPECIFIED	Nontraumatic subarachnoid hemorrhage, unspecified	2
ARMED FORCES AND POLICE HEALTH	III	MALE	6	I60.9	I60	UNSPECIFIED	Nontraumatic subarachnoid hemorrhage, unspecified	1
ARMED FORCES AND POLICE HEALTH	III	MALE	7	I60.9	I60	UNSPECIFIED	Nontraumatic subarachnoid hemorrhage, unspecified	1
PRIVATE HEALTH SERVICES	II	FEMALE	6	I60.9	I60	UNSPECIFIED	Nontraumatic subarachnoid hemorrhage, unspecified	1
SOCIAL SECURITY	III	MALE	7	I61.0	I61	SPECIFIED	Nontraumatic intracerebral hemorrhage in hemisphere, subcortical	1
SOCIAL SECURITY	III	FEMALE	7	I61.0	I61	SPECIFIED	Nontraumatic intracerebral hemorrhage in hemisphere, subcortical	15
SOCIAL SECURITY	III	MALE	7	I61.0	I61	SPECIFIED	Nontraumatic intracerebral hemorrhage in hemisphere, subcortical	15
SOCIAL SECURITY	III	MALE	4	I61.0	I61	SPECIFIED	Nontraumatic intracerebral hemorrhage in hemisphere, subcortical	1
PRIVATE HEALTH SERVICES	II	FEMALE	6	I61.0	I61	SPECIFIED	Nontraumatic intracerebral hemorrhage in hemisphere, subcortical	1
SOCIAL SECURITY	III	MALE	4	I61.0	I61	SPECIFIED	Nontraumatic intracerebral hemorrhage in hemisphere, subcortical	1
SOCIAL SECURITY	III	FEMALE	5	I61.0	I61	SPECIFIED	Nontraumatic intracerebral hemorrhage in hemisphere, subcortical	1
REGIONAL GOVERNMENT	III	FEMALE	5	I61.0	I61	SPECIFIED	Nontraumatic intracerebral hemorrhage in hemisphere, subcortical	1
SOCIAL SECURITY	III	FEMALE	3	I61.0	I61	SPECIFIED	Nontraumatic intracerebral hemorrhage in hemisphere, subcortical	1
REGIONAL GOVERNMENT	III	FEMALE	7	I61.0	I61	SPECIFIED	Nontraumatic intracerebral hemorrhage in hemisphere, subcortical	2
SOCIAL SECURITY	III	MALE	6	I61.0	I61	SPECIFIED	Nontraumatic intracerebral hemorrhage in hemisphere, subcortical	2
HEALTH MINISTRY	III	FEMALE	4	I61.0	I61	SPECIFIED	Nontraumatic intracerebral hemorrhage in hemisphere, subcortical	1
SOCIAL SECURITY	III	MALE	6	I61.0	I61	SPECIFIED	Nontraumatic intracerebral hemorrhage in hemisphere, subcortical	1
SOCIAL SECURITY	III	MALE	7	I61.0	I61	SPECIFIED	Nontraumatic intracerebral hemorrhage in hemisphere, subcortical	4
SOCIAL SECURITY	III	FEMALE	7	I61.0	I61	SPECIFIED	Nontraumatic intracerebral hemorrhage in hemisphere, subcortical	4
SOCIAL SECURITY	III	MALE	6	I61.0	I61	SPECIFIED	Nontraumatic intracerebral hemorrhage in hemisphere, subcortical	1
REGIONAL GOVERNMENT	III	MALE	7	I61.0	I61	SPECIFIED	Nontraumatic intracerebral hemorrhage in hemisphere, subcortical	1
HEALTH MINISTRY	III	MALE	1	I61.0	I61	SPECIFIED	Nontraumatic intracerebral hemorrhage in hemisphere, subcortical	1
PRIVATE HEALTH SERVICES	II	MALE	7	I61.0	I61	SPECIFIED	Nontraumatic intracerebral hemorrhage in hemisphere, subcortical	1
PRIVATE HEALTH SERVICES	III	FEMALE	7	I61.0	I61	SPECIFIED	Nontraumatic intracerebral hemorrhage in hemisphere, subcortical	1
SOCIAL SECURITY	III	MALE	7	I61.0	I61	SPECIFIED	Nontraumatic intracerebral hemorrhage in hemisphere, subcortical	1
SOCIAL SECURITY	III	FEMALE	7	I61.0	I61	SPECIFIED	Nontraumatic intracerebral hemorrhage in hemisphere, subcortical	1
SOCIAL SECURITY	III	MALE	7	I61.0	I61	SPECIFIED	Nontraumatic intracerebral hemorrhage in hemisphere, subcortical	1
SOCIAL SECURITY	III	MALE	4	I61.0	I61	SPECIFIED	Nontraumatic intracerebral hemorrhage in hemisphere, subcortical	1
SOCIAL SECURITY	III	FEMALE	7	I61.0	I61	SPECIFIED	Nontraumatic intracerebral hemorrhage in hemisphere, subcortical	1
SOCIAL SECURITY	III	FEMALE	7	I61.0	I61	SPECIFIED	Nontraumatic intracerebral hemorrhage in hemisphere, subcortical	1
SOCIAL SECURITY	III	MALE	7	I61.0	I61	SPECIFIED	Nontraumatic intracerebral hemorrhage in hemisphere, subcortical	1
PRIVATE HEALTH SERVICES	III	FEMALE	3	I61.0	I61	SPECIFIED	Nontraumatic intracerebral hemorrhage in hemisphere, subcortical	1
PRIVATE HEALTH SERVICES	II	FEMALE	7	I61.0	I61	SPECIFIED	Nontraumatic intracerebral hemorrhage in hemisphere, subcortical	1
REGIONAL GOVERNMENT	III	MALE	7	I61.0	I61	SPECIFIED	Nontraumatic intracerebral hemorrhage in hemisphere, subcortical	1
SOCIAL SECURITY	II	FEMALE	4	I61.0	I61	SPECIFIED	Nontraumatic intracerebral hemorrhage in hemisphere, subcortical	1
PRIVATE HEALTH SERVICES	II	FEMALE	6	I61.0	I61	SPECIFIED	Nontraumatic intracerebral hemorrhage in hemisphere, subcortical	1
HEALTH MINISTRY	III	MALE	7	I61.0	I61	SPECIFIED	Nontraumatic intracerebral hemorrhage in hemisphere, subcortical	1
HEALTH MINISTRY	III	FEMALE	7	I61.0	I61	SPECIFIED	Nontraumatic intracerebral hemorrhage in hemisphere, subcortical	1
SOCIAL SECURITY	II	MALE	5	I61.1	I61	SPECIFIED	Nontraumatic intracerebral hemorrhage in hemisphere, cortical	1
SOCIAL SECURITY	III	MALE	5	I61.1	I61	SPECIFIED	Nontraumatic intracerebral hemorrhage in hemisphere, cortical	10
SOCIAL SECURITY	III	MALE	7	I61.1	I61	SPECIFIED	Nontraumatic intracerebral hemorrhage in hemisphere, cortical	15
SOCIAL SECURITY	III	FEMALE	7	I61.1	I61	SPECIFIED	Nontraumatic intracerebral hemorrhage in hemisphere, cortical	15
REGIONAL GOVERNMENT	III	FEMALE	7	I61.1	I61	SPECIFIED	Nontraumatic intracerebral hemorrhage in hemisphere, cortical	1
SOCIAL SECURITY	III	FEMALE	7	I61.1	I61	SPECIFIED	Nontraumatic intracerebral hemorrhage in hemisphere, cortical	1
SOCIAL SECURITY	III	FEMALE	1	I61.1	I61	SPECIFIED	Nontraumatic intracerebral hemorrhage in hemisphere, cortical	1
HEALTH MINISTRY	III	MALE	7	I61.1	I61	SPECIFIED	Nontraumatic intracerebral hemorrhage in hemisphere, cortical	1
SOCIAL SECURITY	III	FEMALE	6	I61.1	I61	SPECIFIED	Nontraumatic intracerebral hemorrhage in hemisphere, cortical	1
PRIVATE HEALTH SERVICES	II	MALE	7	I61.1	I61	SPECIFIED	Nontraumatic intracerebral hemorrhage in hemisphere, cortical	1
HEALTH MINISTRY	III	FEMALE	6	I61.1	I61	SPECIFIED	Nontraumatic intracerebral hemorrhage in hemisphere, cortical	1
SOCIAL SECURITY	III	MALE	7	I61.2	I61	SPECIFIED	Nontraumatic intracerebral hemorrhage in hemisphere, unspecified	15
SOCIAL SECURITY	III	FEMALE	7	I61.2	I61	SPECIFIED	Nontraumatic intracerebral hemorrhage in hemisphere, unspecified	1
REGIONAL GOVERNMENT	III	MALE	1	I61.2	I61	SPECIFIED	Nontraumatic intracerebral hemorrhage in hemisphere, unspecified	1
SOCIAL SECURITY	III	FEMALE	1	I61.2	I61	SPECIFIED	Nontraumatic intracerebral hemorrhage in hemisphere, unspecified	1
SOCIAL SECURITY	III	FEMALE	7	I61.2	I61	SPECIFIED	Nontraumatic intracerebral hemorrhage in hemisphere, unspecified	3
HEALTH MINISTRY	III	MALE	7	I61.2	I61	SPECIFIED	Nontraumatic intracerebral hemorrhage in hemisphere, unspecified	2
SOCIAL SECURITY	III	MALE	4	I61.2	I61	SPECIFIED	Nontraumatic intracerebral hemorrhage in hemisphere, unspecified	1
PRIVATE HEALTH SERVICES	II	FEMALE	7	I61.2	I61	SPECIFIED	Nontraumatic intracerebral hemorrhage in hemisphere, unspecified	1
SOCIAL SECURITY	II	MALE	5	I61.2	I61	SPECIFIED	Nontraumatic intracerebral hemorrhage in hemisphere, unspecified	1
SOCIAL SECURITY	II	FEMALE	6	I61.2	I61	SPECIFIED	Nontraumatic intracerebral hemorrhage in hemisphere, unspecified	1
SOCIAL SECURITY	III	MALE	7	I61.2	I61	SPECIFIED	Nontraumatic intracerebral hemorrhage in hemisphere, unspecified	1
SOCIAL SECURITY	III	MALE	7	I61.2	I61	SPECIFIED	Nontraumatic intracerebral hemorrhage in hemisphere, unspecified	1
HEALTH MINISTRY	III	FEMALE	4	I61.2	I61	SPECIFIED	Nontraumatic intracerebral hemorrhage in hemisphere, unspecified	1
REGIONAL GOVERNMENT	III	MALE	7	I61.2	I61	SPECIFIED	Nontraumatic intracerebral hemorrhage in hemisphere, unspecified	1
PRIVATE HEALTH SERVICES	II	FEMALE	3	I61.2	I61	SPECIFIED	Nontraumatic intracerebral hemorrhage in hemisphere, unspecified	1
PRIVATE HEALTH SERVICES	II	MALE	3	I61.2	I61	SPECIFIED	Nontraumatic intracerebral hemorrhage in hemisphere, unspecified	1
SOCIAL SECURITY	III	FEMALE	6	I61.2	I61	SPECIFIED	Nontraumatic intracerebral hemorrhage in hemisphere, unspecified	1
REGIONAL GOVERNMENT	III	FEMALE	7	I61.2	I61	SPECIFIED	Nontraumatic intracerebral hemorrhage in hemisphere, unspecified	1
REGIONAL GOVERNMENT	III	MALE	5	I61.3	I61	SPECIFIED	Nontraumatic intracerebral hemorrhage in brain stem	1
SOCIAL SECURITY	III	MALE	7	I61.3	I61	SPECIFIED	Nontraumatic intracerebral hemorrhage in brain stem	15
SOCIAL SECURITY	III	FEMALE	5	I61.3	I61	SPECIFIED	Nontraumatic intracerebral hemorrhage in brain stem	1
SOCIAL SECURITY	III	FEMALE	3	I61.3	I61	SPECIFIED	Nontraumatic intracerebral hemorrhage in brain stem	1
SOCIAL SECURITY	III	MALE	6	I61.3	I61	SPECIFIED	Nontraumatic intracerebral hemorrhage in brain stem	1
SOCIAL SECURITY	III	MALE	7	I61.3	I61	SPECIFIED	Nontraumatic intracerebral hemorrhage in brain stem	1
SOCIAL SECURITY	III	MALE	7	I61.4	I61	SPECIFIED	Nontraumatic intracerebral hemorrhage in cerebellum	15
SOCIAL SECURITY	III	FEMALE	1	I61.4	I61	SPECIFIED	Nontraumatic intracerebral hemorrhage in cerebellum	3
SOCIAL SECURITY	III	MALE	7	I61.4	I61	SPECIFIED	Nontraumatic intracerebral hemorrhage in cerebellum	45
SOCIAL SECURITY	II	FEMALE	5	I61.4	I61	SPECIFIED	Nontraumatic intracerebral hemorrhage in cerebellum	1
SOCIAL SECURITY	III	FEMALE	3	I61.4	I61	SPECIFIED	Nontraumatic intracerebral hemorrhage in cerebellum	1
SOCIAL SECURITY	III	FEMALE	6	I61.4	I61	SPECIFIED	Nontraumatic intracerebral hemorrhage in cerebellum	1
SOCIAL SECURITY	III	MALE	4	I61.4	I61	SPECIFIED	Nontraumatic intracerebral hemorrhage in cerebellum	1
SOCIAL SECURITY	III	FEMALE	7	I61.4	I61	SPECIFIED	Nontraumatic intracerebral hemorrhage in cerebellum	1
HEALTH MINISTRY	III	FEMALE	7	I61.4	I61	SPECIFIED	Nontraumatic intracerebral hemorrhage in cerebellum	1
HEALTH MINISTRY	III	FEMALE	7	I61.4	I61	SPECIFIED	Nontraumatic intracerebral hemorrhage in cerebellum	1
HEALTH MINISTRY	III	MALE	5	I61.5	I61	SPECIFIED	Nontraumatic intracerebral hemorrhage, intraventricular	1
REGIONAL GOVERNMENT	III	FEMALE	1	I61.5	I61	SPECIFIED	Nontraumatic intracerebral hemorrhage, intraventricular	1
REGIONAL GOVERNMENT	III	MALE	2	I61.5	I61	SPECIFIED	Nontraumatic intracerebral hemorrhage, intraventricular	1
SOCIAL SECURITY	III	FEMALE	4	I61.5	I61	SPECIFIED	Nontraumatic intracerebral hemorrhage, intraventricular	1
REGIONAL GOVERNMENT	III	FEMALE	7	I61.5	I61	SPECIFIED	Nontraumatic intracerebral hemorrhage, intraventricular	1
HEALTH MINISTRY	III	FEMALE	1	I61.5	I61	SPECIFIED	Nontraumatic intracerebral hemorrhage, intraventricular	1
SOCIAL SECURITY	III	MALE	6	I61.5	I61	SPECIFIED	Nontraumatic intracerebral hemorrhage, intraventricular	1
REGIONAL GOVERNMENT	III	MALE	5	I61.5	I61	SPECIFIED	Nontraumatic intracerebral hemorrhage, intraventricular	1
SOCIAL SECURITY	III	MALE	6	I61.5	I61	SPECIFIED	Nontraumatic intracerebral hemorrhage, intraventricular	1
HEALTH MINISTRY	III	MALE	6	I61.8	I61	SPECIFIED	Other nontraumatic intracerebral hemorrhage	2
HEALTH MINISTRY	III	FEMALE	7	I61.8	I61	SPECIFIED	Other nontraumatic intracerebral hemorrhage	2
REGIONAL GOVERNMENT	III	FEMALE	6	I61.8	I61	SPECIFIED	Other nontraumatic intracerebral hemorrhage	1
HEALTH MINISTRY	III	FEMALE	7	I61.8	I61	SPECIFIED	Other nontraumatic intracerebral hemorrhage	2
HEALTH MINISTRY	III	MALE	6	I61.8	I61	SPECIFIED	Other nontraumatic intracerebral hemorrhage	3
SOCIAL SECURITY	II	MALE	6	I61.8	I61	SPECIFIED	Other nontraumatic intracerebral hemorrhage	1
HEALTH MINISTRY	III	FEMALE	5	I61.8	I61	SPECIFIED	Other nontraumatic intracerebral hemorrhage	1
SOCIAL SECURITY	III	FEMALE	7	I61.8	I61	SPECIFIED	Other nontraumatic intracerebral hemorrhage	1
SOCIAL SECURITY	III	MALE	2	I61.8	I61	SPECIFIED	Other nontraumatic intracerebral hemorrhage	1
HEALTH MINISTRY	III	FEMALE	7	I61.8	I61	SPECIFIED	Other nontraumatic intracerebral hemorrhage	3
HEALTH MINISTRY	III	MALE	1	I61.8	I61	SPECIFIED	Other nontraumatic intracerebral hemorrhage	1
HEALTH MINISTRY	III	MALE	5	I61.8	I61	SPECIFIED	Other nontraumatic intracerebral hemorrhage	2
HEALTH MINISTRY	III	MALE	5	I61.8	I61	SPECIFIED	Other nontraumatic intracerebral hemorrhage	2
HEALTH MINISTRY	III	MALE	7	I61.8	I61	SPECIFIED	Other nontraumatic intracerebral hemorrhage	2
HEALTH MINISTRY	III	MALE	7	I61.8	I61	SPECIFIED	Other nontraumatic intracerebral hemorrhage	2
HEALTH MINISTRY	III	MALE	3	I61.8	I61	SPECIFIED	Other nontraumatic intracerebral hemorrhage	1
SOCIAL SECURITY	II	FEMALE	7	I61.8	I61	SPECIFIED	Other nontraumatic intracerebral hemorrhage	1
HEALTH MINISTRY	III	MALE	5	I61.8	I61	SPECIFIED	Other nontraumatic intracerebral hemorrhage	1
HEALTH MINISTRY	III	MALE	7	I61.8	I61	SPECIFIED	Other nontraumatic intracerebral hemorrhage	1
HEALTH MINISTRY	III	FEMALE	6	I61.8	I61	SPECIFIED	Other nontraumatic intracerebral hemorrhage	1
SOCIAL SECURITY	III	FEMALE	7	I61.8	I61	SPECIFIED	Other nontraumatic intracerebral hemorrhage	1
REGIONAL GOVERNMENT	III	FEMALE	6	I61.9	I61	UNSPECIFIED	Nontraumatic intracerebral hemorrhage, unspecified	1
REGIONAL GOVERNMENT	III	FEMALE	7	I61.9	I61	UNSPECIFIED	Nontraumatic intracerebral hemorrhage, unspecified	2
REGIONAL GOVERNMENT	III	FEMALE	7	I61.9	I61	UNSPECIFIED	Nontraumatic intracerebral hemorrhage, unspecified	3
REGIONAL GOVERNMENT	III	FEMALE	3	I61.9	I61	UNSPECIFIED	Nontraumatic intracerebral hemorrhage, unspecified	1
REGIONAL GOVERNMENT	III	MALE	6	I61.9	I61	UNSPECIFIED	Nontraumatic intracerebral hemorrhage, unspecified	1
REGIONAL GOVERNMENT	III	MALE	7	I61.9	I61	UNSPECIFIED	Nontraumatic intracerebral hemorrhage, unspecified	1
REGIONAL GOVERNMENT	III	MALE	3	I61.9	I61	UNSPECIFIED	Nontraumatic intracerebral hemorrhage, unspecified	1
REGIONAL GOVERNMENT	III	MALE	4	I61.9	I61	UNSPECIFIED	Nontraumatic intracerebral hemorrhage, unspecified	1
REGIONAL GOVERNMENT	III	MALE	5	I61.9	I61	UNSPECIFIED	Nontraumatic intracerebral hemorrhage, unspecified	2
HEALTH MINISTRY	III	FEMALE	1	I61.9	I61	UNSPECIFIED	Nontraumatic intracerebral hemorrhage, unspecified	1
SOCIAL SECURITY	III	MALE	6	I61.9	I61	UNSPECIFIED	Nontraumatic intracerebral hemorrhage, unspecified	36
SOCIAL SECURITY	III	MALE	7	I61.9	I61	UNSPECIFIED	Nontraumatic intracerebral hemorrhage, unspecified	45
SOCIAL SECURITY	III	FEMALE	7	I61.9	I61	UNSPECIFIED	Nontraumatic intracerebral hemorrhage, unspecified	45
SOCIAL SECURITY	III	FEMALE	7	I61.9	I61	UNSPECIFIED	Nontraumatic intracerebral hemorrhage, unspecified	15
SOCIAL SECURITY	III	MALE	7	I61.9	I61	UNSPECIFIED	Nontraumatic intracerebral hemorrhage, unspecified	30
SOCIAL SECURITY	III	MALE	7	I61.9	I61	UNSPECIFIED	Nontraumatic intracerebral hemorrhage, unspecified	60
HEALTH MINISTRY	III	MALE	2	I61.9	I61	UNSPECIFIED	Nontraumatic intracerebral hemorrhage, unspecified	1
REGIONAL GOVERNMENT	III	FEMALE	2	I61.9	I61	UNSPECIFIED	Nontraumatic intracerebral hemorrhage, unspecified	1
SOCIAL SECURITY	III	FEMALE	1	I61.9	I61	UNSPECIFIED	Nontraumatic intracerebral hemorrhage, unspecified	1
REGIONAL GOVERNMENT	III	FEMALE	7	I61.9	I61	UNSPECIFIED	Nontraumatic intracerebral hemorrhage, unspecified	2
REGIONAL GOVERNMENT	III	MALE	7	I61.9	I61	UNSPECIFIED	Nontraumatic intracerebral hemorrhage, unspecified	3
REGIONAL GOVERNMENT	III	FEMALE	6	I61.9	I61	UNSPECIFIED	Nontraumatic intracerebral hemorrhage, unspecified	1
HEALTH MINISTRY	III	FEMALE	2	I61.9	I61	UNSPECIFIED	Nontraumatic intracerebral hemorrhage, unspecified	1
SOCIAL SECURITY	III	FEMALE	5	I61.9	I61	UNSPECIFIED	Nontraumatic intracerebral hemorrhage, unspecified	1
SOCIAL SECURITY	III	MALE	7	I61.9	I61	UNSPECIFIED	Nontraumatic intracerebral hemorrhage, unspecified	1
HEALTH MINISTRY	III	MALE	5	I61.9	I61	UNSPECIFIED	Nontraumatic intracerebral hemorrhage, unspecified	1
SOCIAL SECURITY	II	MALE	6	I61.9	I61	UNSPECIFIED	Nontraumatic intracerebral hemorrhage, unspecified	1
SOCIAL SECURITY	II	MALE	7	I61.9	I61	UNSPECIFIED	Nontraumatic intracerebral hemorrhage, unspecified	5
HEALTH MINISTRY	III	FEMALE	4	I61.9	I61	UNSPECIFIED	Nontraumatic intracerebral hemorrhage, unspecified	1
HEALTH MINISTRY	III	MALE	5	I61.9	I61	UNSPECIFIED	Nontraumatic intracerebral hemorrhage, unspecified	3
REGIONAL GOVERNMENT	III	MALE	7	I61.9	I61	UNSPECIFIED	Nontraumatic intracerebral hemorrhage, unspecified	2
PRIVATE HEALTH SERVICES	II	MALE	5	I61.9	I61	UNSPECIFIED	Nontraumatic intracerebral hemorrhage, unspecified	1
HEALTH MINISTRY	III	MALE	5	I61.9	I61	UNSPECIFIED	Nontraumatic intracerebral hemorrhage, unspecified	1
HEALTH MINISTRY	III	MALE	7	I61.9	I61	UNSPECIFIED	Nontraumatic intracerebral hemorrhage, unspecified	1
HEALTH MINISTRY	III	FEMALE	7	I61.9	I61	UNSPECIFIED	Nontraumatic intracerebral hemorrhage, unspecified	2
HEALTH MINISTRY	III	FEMALE	7	I61.9	I61	UNSPECIFIED	Nontraumatic intracerebral hemorrhage, unspecified	1
SOCIAL SECURITY	III	MALE	7	I61.9	I61	UNSPECIFIED	Nontraumatic intracerebral hemorrhage, unspecified	1
SOCIAL SECURITY	III	MALE	7	I61.9	I61	UNSPECIFIED	Nontraumatic intracerebral hemorrhage, unspecified	1
PRIVATE HEALTH SERVICES	II	MALE	3	I61.9	I61	UNSPECIFIED	Nontraumatic intracerebral hemorrhage, unspecified	1
PRIVATE HEALTH SERVICES	II	FEMALE	7	I61.9	I61	UNSPECIFIED	Nontraumatic intracerebral hemorrhage, unspecified	1
PRIVATE HEALTH SERVICES	II	MALE	6	I61.9	I61	UNSPECIFIED	Nontraumatic intracerebral hemorrhage, unspecified	2
HEALTH MINISTRY	III	FEMALE	7	I61.9	I61	UNSPECIFIED	Nontraumatic intracerebral hemorrhage, unspecified	1
HEALTH MINISTRY	III	MALE	7	I61.9	I61	UNSPECIFIED	Nontraumatic intracerebral hemorrhage, unspecified	1
HEALTH MINISTRY	III	MALE	7	I61.9	I61	UNSPECIFIED	Nontraumatic intracerebral hemorrhage, unspecified	2
HEALTH MINISTRY	III	FEMALE	6	I61.9	I61	UNSPECIFIED	Nontraumatic intracerebral hemorrhage, unspecified	1
HEALTH MINISTRY	III	FEMALE	7	I61.9	I61	UNSPECIFIED	Nontraumatic intracerebral hemorrhage, unspecified	1
REGIONAL GOVERNMENT	III	MALE	7	I61.9	I61	UNSPECIFIED	Nontraumatic intracerebral hemorrhage, unspecified	1
PRIVATE HEALTH SERVICES	III	MALE	7	I61.9	I61	UNSPECIFIED	Nontraumatic intracerebral hemorrhage, unspecified	1
ARMED FORCES AND POLICE HEALTH	III	MALE	7	I61.9	I61	UNSPECIFIED	Nontraumatic intracerebral hemorrhage, unspecified	1
REGIONAL GOVERNMENT	III	FEMALE	7	I61.9	I61	UNSPECIFIED	Nontraumatic intracerebral hemorrhage, unspecified	1
HEALTH MINISTRY	III	MALE	5	I61.9	I61	UNSPECIFIED	Nontraumatic intracerebral hemorrhage, unspecified	1
HEALTH MINISTRY	III	MALE	6	I61.9	I61	UNSPECIFIED	Nontraumatic intracerebral hemorrhage, unspecified	1
HEALTH MINISTRY	III	MALE	4	I61.9	I61	UNSPECIFIED	Nontraumatic intracerebral hemorrhage, unspecified	1
HEALTH MINISTRY	III	FEMALE	4	I61.9	I61	UNSPECIFIED	Nontraumatic intracerebral hemorrhage, unspecified	1
HEALTH MINISTRY	III	FEMALE	7	I61.9	I61	UNSPECIFIED	Nontraumatic intracerebral hemorrhage, unspecified	2
HEALTH MINISTRY	III	MALE	6	I61.9	I61	UNSPECIFIED	Nontraumatic intracerebral hemorrhage, unspecified	1
HEALTH MINISTRY	III	MALE	7	I61.9	I61	UNSPECIFIED	Nontraumatic intracerebral hemorrhage, unspecified	1
HEALTH MINISTRY	III	FEMALE	5	I61.9	I61	UNSPECIFIED	Nontraumatic intracerebral hemorrhage, unspecified	1
HEALTH MINISTRY	III	FEMALE	7	I61.9	I61	UNSPECIFIED	Nontraumatic intracerebral hemorrhage, unspecified	1
HEALTH MINISTRY	III	FEMALE	7	I61.9	I61	UNSPECIFIED	Nontraumatic intracerebral hemorrhage, unspecified	4
HEALTH MINISTRY	III	FEMALE	4	I61.9	I61	UNSPECIFIED	Nontraumatic intracerebral hemorrhage, unspecified	1
HEALTH MINISTRY	III	MALE	4	I61.9	I61	UNSPECIFIED	Nontraumatic intracerebral hemorrhage, unspecified	1
HEALTH MINISTRY	III	FEMALE	3	I61.9	I61	UNSPECIFIED	Nontraumatic intracerebral hemorrhage, unspecified	1
HEALTH MINISTRY	III	MALE	6	I61.9	I61	UNSPECIFIED	Nontraumatic intracerebral hemorrhage, unspecified	1
HEALTH MINISTRY	III	MALE	7	I61.9	I61	UNSPECIFIED	Nontraumatic intracerebral hemorrhage, unspecified	2
HEALTH MINISTRY	III	FEMALE	7	I61.9	I61	UNSPECIFIED	Nontraumatic intracerebral hemorrhage, unspecified	1
HEALTH MINISTRY	III	MALE	5	I61.9	I61	UNSPECIFIED	Nontraumatic intracerebral hemorrhage, unspecified	1
HEALTH MINISTRY	III	FEMALE	4	I61.9	I61	UNSPECIFIED	Nontraumatic intracerebral hemorrhage, unspecified	1
PRIVATE HEALTH SERVICES	II	FEMALE	5	I61.9	I61	UNSPECIFIED	Nontraumatic intracerebral hemorrhage, unspecified	1
PRIVATE HEALTH SERVICES	II	FEMALE	2	I61.9	I61	UNSPECIFIED	Nontraumatic intracerebral hemorrhage, unspecified	1
PRIVATE HEALTH SERVICES	III	MALE	4	I61.9	I61	UNSPECIFIED	Nontraumatic intracerebral hemorrhage, unspecified	1
HEALTH MINISTRY	III	MALE	7	I61.9	I61	UNSPECIFIED	Nontraumatic intracerebral hemorrhage, unspecified	1
HEALTH MINISTRY	III	FEMALE	5	I62.0	I62	SPECIFIED	Nontraumatic subdural hemorrhage	1
REGIONAL GOVERNMENT	III	FEMALE	4	I62.0	I62	SPECIFIED	Nontraumatic subdural hemorrhage	1
HEALTH MINISTRY	III	MALE	6	I62.0	I62	SPECIFIED	Nontraumatic subdural hemorrhage	2
SOCIAL SECURITY	III	FEMALE	7	I62.0	I62	SPECIFIED	Nontraumatic subdural hemorrhage	28
SOCIAL SECURITY	III	FEMALE	7	I62.0	I62	SPECIFIED	Nontraumatic subdural hemorrhage	1
ARMED FORCES AND POLICE HEALTH	III	FEMALE	5	I62.0	I62	SPECIFIED	Nontraumatic subdural hemorrhage	2
SOCIAL SECURITY	III	MALE	7	I62.0	I62	SPECIFIED	Nontraumatic subdural hemorrhage	15
SOCIAL SECURITY	III	MALE	7	I62.0	I62	SPECIFIED	Nontraumatic subdural hemorrhage	5
HEALTH MINISTRY	III	MALE	3	I62.0	I62	SPECIFIED	Nontraumatic subdural hemorrhage	1
HEALTH MINISTRY	III	FEMALE	6	I62.0	I62	SPECIFIED	Nontraumatic subdural hemorrhage	1
HEALTH MINISTRY	III	MALE	1	I62.0	I62	SPECIFIED	Nontraumatic subdural hemorrhage	2
SOCIAL SECURITY	III	MALE	4	I62.0	I62	SPECIFIED	Nontraumatic subdural hemorrhage	1
HEALTH MINISTRY	III	MALE	1	I62.0	I62	SPECIFIED	Nontraumatic subdural hemorrhage	1
HEALTH MINISTRY	III	MALE	7	I62.0	I62	SPECIFIED	Nontraumatic subdural hemorrhage	3
REGIONAL GOVERNMENT	III	MALE	7	I62.0	I62	SPECIFIED	Nontraumatic subdural hemorrhage	1
REGIONAL GOVERNMENT	III	MALE	7	I62.0	I62	SPECIFIED	Nontraumatic subdural hemorrhage	1
REGIONAL GOVERNMENT	III	FEMALE	4	I62.0	I62	SPECIFIED	Nontraumatic subdural hemorrhage	1
SOCIAL SECURITY	III	FEMALE	3	I62.0	I62	SPECIFIED	Nontraumatic subdural hemorrhage	1
SOCIAL SECURITY	III	MALE	7	I62.0	I62	SPECIFIED	Nontraumatic subdural hemorrhage	6
SOCIAL SECURITY	III	MALE	7	I62.0	I62	SPECIFIED	Nontraumatic subdural hemorrhage	1
SOCIAL SECURITY	III	MALE	2	I62.0	I62	SPECIFIED	Nontraumatic subdural hemorrhage	1
HEALTH MINISTRY	III	MALE	1	I62.0	I62	SPECIFIED	Nontraumatic subdural hemorrhage	1
REGIONAL GOVERNMENT	III	MALE	5	I62.0	I62	SPECIFIED	Nontraumatic subdural hemorrhage	1
HEALTH MINISTRY	III	MALE	1	I62.0	I62	SPECIFIED	Nontraumatic subdural hemorrhage	1
REGIONAL GOVERNMENT	III	FEMALE	5	I62.0	I62	SPECIFIED	Nontraumatic subdural hemorrhage	1
REGIONAL GOVERNMENT	III	FEMALE	7	I62.0	I62	SPECIFIED	Nontraumatic subdural hemorrhage	1
REGIONAL GOVERNMENT	III	MALE	6	I62.0	I62	SPECIFIED	Nontraumatic subdural hemorrhage	1
HEALTH MINISTRY	III	MALE	7	I62.0	I62	SPECIFIED	Nontraumatic subdural hemorrhage	1
HEALTH MINISTRY	III	FEMALE	7	I62.0	I62	SPECIFIED	Nontraumatic subdural hemorrhage	1
SOCIAL SECURITY	III	MALE	7	I62.0	I62	SPECIFIED	Nontraumatic subdural hemorrhage	2
HEALTH MINISTRY	III	MALE	1	I62.0	I62	SPECIFIED	Nontraumatic subdural hemorrhage	1
HEALTH MINISTRY	III	FEMALE	1	I62.0	I62	SPECIFIED	Nontraumatic subdural hemorrhage	1
HEALTH MINISTRY	III	MALE	2	I62.0	I62	SPECIFIED	Nontraumatic subdural hemorrhage	1
PRIVATE HEALTH SERVICES	II	FEMALE	6	I62.0	I62	SPECIFIED	Nontraumatic subdural hemorrhage	1
REGIONAL GOVERNMENT	III	MALE	5	I62.0	I62	SPECIFIED	Nontraumatic subdural hemorrhage	1
ARMED FORCES AND POLICE HEALTH	III	MALE	6	I62.0	I62	SPECIFIED	Nontraumatic subdural hemorrhage	1
HEALTH MINISTRY	III	MALE	7	I62.0	I62	SPECIFIED	Nontraumatic subdural hemorrhage	1
ARMED FORCES AND POLICE HEALTH	III	MALE	7	I62.0	I62	SPECIFIED	Nontraumatic subdural hemorrhage	1
ARMED FORCES AND POLICE HEALTH	III	MALE	7	I62.0	I62	SPECIFIED	Nontraumatic subdural hemorrhage	1
HEALTH MINISTRY	III	MALE	2	I62.0	I62	SPECIFIED	Nontraumatic subdural hemorrhage	1
HEALTH MINISTRY	III	MALE	2	I62.0	I62	SPECIFIED	Nontraumatic subdural hemorrhage	1
SOCIAL SECURITY	II	MALE	7	I62.0	I62	SPECIFIED	Nontraumatic subdural hemorrhage	1
HEALTH MINISTRY	III	FEMALE	7	I62.0	I62	SPECIFIED	Nontraumatic subdural hemorrhage	1
HEALTH MINISTRY	III	MALE	7	I62.0	I62	SPECIFIED	Nontraumatic subdural hemorrhage	1
SOCIAL SECURITY	III	FEMALE	5	I62.1	I62	SPECIFIED	Nontraumatic extradural hemorrhage	1
HEALTH MINISTRY	III	FEMALE	4	I62.1	I62	SPECIFIED	Nontraumatic extradural hemorrhage	1
SOCIAL SECURITY	III	FEMALE	6	I62.1	I62	SPECIFIED	Nontraumatic extradural hemorrhage	1
HEALTH MINISTRY	III	MALE	2	I62.9	I62	UNSPECIFIED	Nontraumatic intracranial hemorrhage, unspecified	1
HEALTH MINISTRY	III	MALE	2	I62.9	I62	UNSPECIFIED	Nontraumatic intracranial hemorrhage, unspecified	2
HEALTH MINISTRY	III	MALE	1	I62.9	I62	UNSPECIFIED	Nontraumatic intracranial hemorrhage, unspecified	1
HEALTH MINISTRY	III	FEMALE	1	I62.9	I62	UNSPECIFIED	Nontraumatic intracranial hemorrhage, unspecified	1
SOCIAL SECURITY	III	MALE	7	I62.9	I62	UNSPECIFIED	Nontraumatic intracranial hemorrhage, unspecified	3
SOCIAL SECURITY	III	MALE	7	I62.9	I62	UNSPECIFIED	Nontraumatic intracranial hemorrhage, unspecified	14
SOCIAL SECURITY	III	MALE	7	I62.9	I62	UNSPECIFIED	Nontraumatic intracranial hemorrhage, unspecified	15
ARMED FORCES AND POLICE HEALTH	III	FEMALE	7	I62.9	I62	UNSPECIFIED	Nontraumatic intracranial hemorrhage, unspecified	2
HEALTH MINISTRY	III	MALE	2	I62.9	I62	UNSPECIFIED	Nontraumatic intracranial hemorrhage, unspecified	1
HEALTH MINISTRY	III	FEMALE	7	I62.9	I62	UNSPECIFIED	Nontraumatic intracranial hemorrhage, unspecified	1
HEALTH MINISTRY	III	FEMALE	5	I62.9	I62	UNSPECIFIED	Nontraumatic intracranial hemorrhage, unspecified	1
REGIONAL GOVERNMENT	III	FEMALE	6	I62.9	I62	UNSPECIFIED	Nontraumatic intracranial hemorrhage, unspecified	1
HEALTH MINISTRY	III	FEMALE	5	I62.9	I62	UNSPECIFIED	Nontraumatic intracranial hemorrhage, unspecified	1
HEALTH MINISTRY	III	FEMALE	7	I62.9	I62	UNSPECIFIED	Nontraumatic intracranial hemorrhage, unspecified	1
SOCIAL SECURITY	III	MALE	7	I62.9	I62	UNSPECIFIED	Nontraumatic intracranial hemorrhage, unspecified	2
REGIONAL GOVERNMENT	III	MALE	1	I62.9	I62	UNSPECIFIED	Nontraumatic intracranial hemorrhage, unspecified	1
SOCIAL SECURITY	III	FEMALE	7	I62.9	I62	UNSPECIFIED	Nontraumatic intracranial hemorrhage, unspecified	1
PRIVATE HEALTH SERVICES	II	FEMALE	5	I62.9	I62	UNSPECIFIED	Nontraumatic intracranial hemorrhage, unspecified	1
HEALTH MINISTRY	III	FEMALE	1	I62.9	I62	UNSPECIFIED	Nontraumatic intracranial hemorrhage, unspecified	1
HEALTH MINISTRY	III	MALE	3	I62.9	I62	UNSPECIFIED	Nontraumatic intracranial hemorrhage, unspecified	1
HEALTH MINISTRY	III	MALE	6	I62.9	I62	UNSPECIFIED	Nontraumatic intracranial hemorrhage, unspecified	1
HEALTH MINISTRY	III	FEMALE	6	I62.9	I62	UNSPECIFIED	Nontraumatic intracranial hemorrhage, unspecified	1
HEALTH MINISTRY	III	MALE	7	I62.9	I62	UNSPECIFIED	Nontraumatic intracranial hemorrhage, unspecified	2
HEALTH MINISTRY	III	MALE	1	I62.9	I62	UNSPECIFIED	Nontraumatic intracranial hemorrhage, unspecified	1
HEALTH MINISTRY	III	FEMALE	1	I62.9	I62	UNSPECIFIED	Nontraumatic intracranial hemorrhage, unspecified	1
HEALTH MINISTRY	III	FEMALE	2	I62.9	I62	UNSPECIFIED	Nontraumatic intracranial hemorrhage, unspecified	1
HEALTH MINISTRY	III	MALE	2	I62.9	I62	UNSPECIFIED	Nontraumatic intracranial hemorrhage, unspecified	3
HEALTH MINISTRY	III	MALE	7	I62.9	I62	UNSPECIFIED	Nontraumatic intracranial hemorrhage, unspecified	1
HEALTH MINISTRY	III	MALE	7	I62.9	I62	UNSPECIFIED	Nontraumatic intracranial hemorrhage, unspecified	1
HEALTH MINISTRY	III	MALE	2	I62.9	I62	UNSPECIFIED	Nontraumatic intracranial hemorrhage, unspecified	1
SOCIAL SECURITY	III	MALE	5	I63.0	I63	SPECIFIED	Cerebral infarction due to thrombosis of precerebral arteries	11
SOCIAL SECURITY	III	FEMALE	5	I63.0	I63	SPECIFIED	Cerebral infarction due to thrombosis of precerebral arteries	1
PRIVATE HEALTH SERVICES	III	MALE	6	I63.0	I63	SPECIFIED	Cerebral infarction due to thrombosis of precerebral arteries	1
SOCIAL SECURITY	III	MALE	5	I63.0	I63	SPECIFIED	Cerebral infarction due to thrombosis of precerebral arteries	1
SOCIAL SECURITY	III	MALE	3	I63.0	I63	SPECIFIED	Cerebral infarction due to thrombosis of precerebral arteries	1
REGIONAL GOVERNMENT	III	FEMALE	7	I63.0	I63	SPECIFIED	Cerebral infarction due to thrombosis of precerebral arteries	1
ARMED FORCES AND POLICE HEALTH	III	MALE	6	I63.0	I63	SPECIFIED	Cerebral infarction due to thrombosis of precerebral arteries	1
SOCIAL SECURITY	II	FEMALE	5	I63.0	I63	SPECIFIED	Cerebral infarction due to thrombosis of precerebral arteries	1
PRIVATE HEALTH SERVICES	III	MALE	7	I63.0	I63	SPECIFIED	Cerebral infarction due to thrombosis of precerebral arteries	1
PRIVATE HEALTH SERVICES	III	FEMALE	7	I63.0	I63	SPECIFIED	Cerebral infarction due to thrombosis of precerebral arteries	1
PRIVATE HEALTH SERVICES	III	FEMALE	7	I63.0	I63	SPECIFIED	Cerebral infarction due to thrombosis of precerebral arteries	1
SOCIAL SECURITY	III	MALE	6	I63.0	I63	SPECIFIED	Cerebral infarction due to thrombosis of precerebral arteries	1
SOCIAL SECURITY	III	MALE	7	I63.0	I63	SPECIFIED	Cerebral infarction due to thrombosis of precerebral arteries	1
SOCIAL SECURITY	III	MALE	5	I63.0	I63	SPECIFIED	Cerebral infarction due to thrombosis of precerebral arteries	1
SOCIAL SECURITY	III	MALE	7	I63.0	I63	SPECIFIED	Cerebral infarction due to thrombosis of precerebral arteries	1
SOCIAL SECURITY	III	FEMALE	7	I63.0	I63	SPECIFIED	Cerebral infarction due to thrombosis of precerebral arteries	1
SOCIAL SECURITY	III	FEMALE	7	I63.0	I63	SPECIFIED	Cerebral infarction due to thrombosis of precerebral arteries	1
SOCIAL SECURITY	III	FEMALE	7	I63.0	I63	SPECIFIED	Cerebral infarction due to thrombosis of precerebral arteries	2
PRIVATE HEALTH SERVICES	III	MALE	7	I63.0	I63	SPECIFIED	Cerebral infarction due to thrombosis of precerebral arteries	1
SOCIAL SECURITY	III	MALE	7	I63.0	I63	SPECIFIED	Cerebral infarction due to thrombosis of precerebral arteries	1
ARMED FORCES AND POLICE HEALTH	III	MALE	7	I63.0	I63	SPECIFIED	Cerebral infarction due to thrombosis of precerebral arteries	1
ARMED FORCES AND POLICE HEALTH	III	FEMALE	7	I63.0	I63	SPECIFIED	Cerebral infarction due to thrombosis of precerebral arteries	1
PRIVATE HEALTH SERVICES	II	MALE	4	I63.0	I63	SPECIFIED	Cerebral infarction due to thrombosis of precerebral arteries	1
ARMED FORCES AND POLICE HEALTH	III	MALE	6	I63.0	I63	SPECIFIED	Cerebral infarction due to thrombosis of precerebral arteries	1
ARMED FORCES AND POLICE HEALTH	III	MALE	7	I63.0	I63	SPECIFIED	Cerebral infarction due to thrombosis of precerebral arteries	1
ARMED FORCES AND POLICE HEALTH	III	MALE	7	I63.0	I63	SPECIFIED	Cerebral infarction due to thrombosis of precerebral arteries	3
ARMED FORCES AND POLICE HEALTH	III	FEMALE	7	I63.0	I63	SPECIFIED	Cerebral infarction due to thrombosis of precerebral arteries	1
ARMED FORCES AND POLICE HEALTH	III	FEMALE	6	I63.0	I63	SPECIFIED	Cerebral infarction due to thrombosis of precerebral arteries	1
ARMED FORCES AND POLICE HEALTH	III	MALE	7	I63.0	I63	SPECIFIED	Cerebral infarction due to thrombosis of precerebral arteries	1
ARMED FORCES AND POLICE HEALTH	III	MALE	7	I63.0	I63	SPECIFIED	Cerebral infarction due to thrombosis of precerebral arteries	2
REGIONAL GOVERNMENT	III	FEMALE	7	I63.1	I63	SPECIFIED	Cerebral infarction due to embolism of precerebral arteries	1
SOCIAL SECURITY	II	FEMALE	6	I63.1	I63	SPECIFIED	Cerebral infarction due to embolism of precerebral arteries	1
SOCIAL SECURITY	III	MALE	6	I63.1	I63	SPECIFIED	Cerebral infarction due to embolism of precerebral arteries	13
SOCIAL SECURITY	III	MALE	7	I63.1	I63	SPECIFIED	Cerebral infarction due to embolism of precerebral arteries	15
SOCIAL SECURITY	III	MALE	7	I63.1	I63	SPECIFIED	Cerebral infarction due to embolism of precerebral arteries	30
SOCIAL SECURITY	III	FEMALE	7	I63.1	I63	SPECIFIED	Cerebral infarction due to embolism of precerebral arteries	15
SOCIAL SECURITY	III	MALE	7	I63.1	I63	SPECIFIED	Cerebral infarction due to embolism of precerebral arteries	14
SOCIAL SECURITY	III	MALE	5	I63.1	I63	SPECIFIED	Cerebral infarction due to embolism of precerebral arteries	1
SOCIAL SECURITY	III	MALE	6	I63.1	I63	SPECIFIED	Cerebral infarction due to embolism of precerebral arteries	1
SOCIAL SECURITY	III	MALE	7	I63.1	I63	SPECIFIED	Cerebral infarction due to embolism of precerebral arteries	1
SOCIAL SECURITY	III	MALE	7	I63.1	I63	SPECIFIED	Cerebral infarction due to embolism of precerebral arteries	4
SOCIAL SECURITY	III	MALE	7	I63.1	I63	SPECIFIED	Cerebral infarction due to embolism of precerebral arteries	1
PRIVATE HEALTH SERVICES	III	MALE	7	I63.1	I63	SPECIFIED	Cerebral infarction due to embolism of precerebral arteries	1
SOCIAL SECURITY	III	FEMALE	7	I63.1	I63	SPECIFIED	Cerebral infarction due to embolism of precerebral arteries	1
REGIONAL GOVERNMENT	III	MALE	7	I63.1	I63	SPECIFIED	Cerebral infarction due to embolism of precerebral arteries	1
SOCIAL SECURITY	III	FEMALE	3	I63.2	I63	SPECIFIED	Cerebral infarction due to unspecified occlusion or stenosis of precerebral arteries	1
SOCIAL SECURITY	III	MALE	6	I63.2	I63	SPECIFIED	Cerebral infarction due to unspecified occlusion or stenosis of precerebral arteries	2
SOCIAL SECURITY	III	FEMALE	6	I63.2	I63	SPECIFIED	Cerebral infarction due to unspecified occlusion or stenosis of precerebral arteries	2
SOCIAL SECURITY	III	MALE	6	I63.2	I63	SPECIFIED	Cerebral infarction due to unspecified occlusion or stenosis of precerebral arteries	2
SOCIAL SECURITY	III	FEMALE	6	I63.2	I63	SPECIFIED	Cerebral infarction due to unspecified occlusion or stenosis of precerebral arteries	2
SOCIAL SECURITY	III	MALE	7	I63.2	I63	SPECIFIED	Cerebral infarction due to unspecified occlusion or stenosis of precerebral arteries	3
SOCIAL SECURITY	III	MALE	7	I63.2	I63	SPECIFIED	Cerebral infarction due to unspecified occlusion or stenosis of precerebral arteries	14
SOCIAL SECURITY	III	MALE	5	I63.2	I63	SPECIFIED	Cerebral infarction due to unspecified occlusion or stenosis of precerebral arteries	1
SOCIAL SECURITY	III	FEMALE	6	I63.2	I63	SPECIFIED	Cerebral infarction due to unspecified occlusion or stenosis of precerebral arteries	3
SOCIAL SECURITY	III	MALE	6	I63.2	I63	SPECIFIED	Cerebral infarction due to unspecified occlusion or stenosis of precerebral arteries	3
SOCIAL SECURITY	III	FEMALE	6	I63.2	I63	SPECIFIED	Cerebral infarction due to unspecified occlusion or stenosis of precerebral arteries	1
SOCIAL SECURITY	III	FEMALE	7	I63.2	I63	SPECIFIED	Cerebral infarction due to unspecified occlusion or stenosis of precerebral arteries	2
SOCIAL SECURITY	III	MALE	7	I63.2	I63	SPECIFIED	Cerebral infarction due to unspecified occlusion or stenosis of precerebral arteries	16
SOCIAL SECURITY	III	MALE	4	I63.2	I63	SPECIFIED	Cerebral infarction due to unspecified occlusion or stenosis of precerebral arteries	1
SOCIAL SECURITY	III	MALE	5	I63.2	I63	SPECIFIED	Cerebral infarction due to unspecified occlusion or stenosis of precerebral arteries	2
SOCIAL SECURITY	III	MALE	7	I63.2	I63	SPECIFIED	Cerebral infarction due to unspecified occlusion or stenosis of precerebral arteries	19
SOCIAL SECURITY	III	FEMALE	7	I63.2	I63	SPECIFIED	Cerebral infarction due to unspecified occlusion or stenosis of precerebral arteries	9
SOCIAL SECURITY	III	MALE	7	I63.2	I63	SPECIFIED	Cerebral infarction due to unspecified occlusion or stenosis of precerebral arteries	2
SOCIAL SECURITY	III	MALE	7	I63.2	I63	SPECIFIED	Cerebral infarction due to unspecified occlusion or stenosis of precerebral arteries	12
SOCIAL SECURITY	III	FEMALE	7	I63.2	I63	SPECIFIED	Cerebral infarction due to unspecified occlusion or stenosis of precerebral arteries	13
SOCIAL SECURITY	III	MALE	6	I63.2	I63	SPECIFIED	Cerebral infarction due to unspecified occlusion or stenosis of precerebral arteries	1
HEALTH MINISTRY	III	MALE	7	I63.2	I63	SPECIFIED	Cerebral infarction due to unspecified occlusion or stenosis of precerebral arteries	1
SOCIAL SECURITY	III	MALE	6	I63.2	I63	SPECIFIED	Cerebral infarction due to unspecified occlusion or stenosis of precerebral arteries	1
SOCIAL SECURITY	III	MALE	7	I63.2	I63	SPECIFIED	Cerebral infarction due to unspecified occlusion or stenosis of precerebral arteries	8
SOCIAL SECURITY	III	FEMALE	7	I63.2	I63	SPECIFIED	Cerebral infarction due to unspecified occlusion or stenosis of precerebral arteries	5
REGIONAL GOVERNMENT	III	FEMALE	7	I63.3	I63	SPECIFIED	Cerebral infarction due to thrombosis of cerebral arteries	4
REGIONAL GOVERNMENT	III	FEMALE	7	I63.3	I63	SPECIFIED	Cerebral infarction due to thrombosis of cerebral arteries	5
REGIONAL GOVERNMENT	III	MALE	5	I63.3	I63	SPECIFIED	Cerebral infarction due to thrombosis of cerebral arteries	1
REGIONAL GOVERNMENT	III	MALE	7	I63.3	I63	SPECIFIED	Cerebral infarction due to thrombosis of cerebral arteries	2
REGIONAL GOVERNMENT	III	FEMALE	4	I63.3	I63	SPECIFIED	Cerebral infarction due to thrombosis of cerebral arteries	1
REGIONAL GOVERNMENT	III	FEMALE	7	I63.3	I63	SPECIFIED	Cerebral infarction due to thrombosis of cerebral arteries	2
REGIONAL GOVERNMENT	III	MALE	7	I63.3	I63	SPECIFIED	Cerebral infarction due to thrombosis of cerebral arteries	6
SOCIAL SECURITY	III	FEMALE	7	I63.3	I63	SPECIFIED	Cerebral infarction due to thrombosis of cerebral arteries	15
SOCIAL SECURITY	III	MALE	7	I63.3	I63	SPECIFIED	Cerebral infarction due to thrombosis of cerebral arteries	28
SOCIAL SECURITY	III	MALE	7	I63.3	I63	SPECIFIED	Cerebral infarction due to thrombosis of cerebral arteries	45
SOCIAL SECURITY	III	FEMALE	7	I63.3	I63	SPECIFIED	Cerebral infarction due to thrombosis of cerebral arteries	1
REGIONAL GOVERNMENT	III	FEMALE	5	I63.3	I63	SPECIFIED	Cerebral infarction due to thrombosis of cerebral arteries	3
SOCIAL SECURITY	III	MALE	7	I63.3	I63	SPECIFIED	Cerebral infarction due to thrombosis of cerebral arteries	14
SOCIAL SECURITY	III	MALE	7	I63.3	I63	SPECIFIED	Cerebral infarction due to thrombosis of cerebral arteries	15
REGIONAL GOVERNMENT	III	FEMALE	7	I63.3	I63	SPECIFIED	Cerebral infarction due to thrombosis of cerebral arteries	4
SOCIAL SECURITY	III	MALE	4	I63.3	I63	SPECIFIED	Cerebral infarction due to thrombosis of cerebral arteries	1
SOCIAL SECURITY	III	MALE	5	I63.3	I63	SPECIFIED	Cerebral infarction due to thrombosis of cerebral arteries	1
PRIVATE HEALTH SERVICES	II	MALE	7	I63.3	I63	SPECIFIED	Cerebral infarction due to thrombosis of cerebral arteries	2
SOCIAL SECURITY	II	MALE	6	I63.3	I63	SPECIFIED	Cerebral infarction due to thrombosis of cerebral arteries	1
SOCIAL SECURITY	II	MALE	7	I63.3	I63	SPECIFIED	Cerebral infarction due to thrombosis of cerebral arteries	1
REGIONAL GOVERNMENT	III	FEMALE	7	I63.3	I63	SPECIFIED	Cerebral infarction due to thrombosis of cerebral arteries	2
REGIONAL GOVERNMENT	III	FEMALE	7	I63.3	I63	SPECIFIED	Cerebral infarction due to thrombosis of cerebral arteries	3
SOCIAL SECURITY	III	FEMALE	6	I63.3	I63	SPECIFIED	Cerebral infarction due to thrombosis of cerebral arteries	1
REGIONAL GOVERNMENT	III	MALE	7	I63.3	I63	SPECIFIED	Cerebral infarction due to thrombosis of cerebral arteries	4
REGIONAL GOVERNMENT	III	FEMALE	7	I63.3	I63	SPECIFIED	Cerebral infarction due to thrombosis of cerebral arteries	1
HEALTH MINISTRY	III	MALE	7	I63.3	I63	SPECIFIED	Cerebral infarction due to thrombosis of cerebral arteries	1
SOCIAL SECURITY	II	FEMALE	7	I63.3	I63	SPECIFIED	Cerebral infarction due to thrombosis of cerebral arteries	1
SOCIAL SECURITY	III	FEMALE	7	I63.3	I63	SPECIFIED	Cerebral infarction due to thrombosis of cerebral arteries	1
SOCIAL SECURITY	III	MALE	7	I63.3	I63	SPECIFIED	Cerebral infarction due to thrombosis of cerebral arteries	1
SOCIAL SECURITY	III	MALE	7	I63.3	I63	SPECIFIED	Cerebral infarction due to thrombosis of cerebral arteries	1
SOCIAL SECURITY	III	MALE	7	I63.3	I63	SPECIFIED	Cerebral infarction due to thrombosis of cerebral arteries	3
SOCIAL SECURITY	III	MALE	7	I63.3	I63	SPECIFIED	Cerebral infarction due to thrombosis of cerebral arteries	2
SOCIAL SECURITY	III	FEMALE	7	I63.3	I63	SPECIFIED	Cerebral infarction due to thrombosis of cerebral arteries	1
SOCIAL SECURITY	III	MALE	6	I63.3	I63	SPECIFIED	Cerebral infarction due to thrombosis of cerebral arteries	1
SOCIAL SECURITY	III	MALE	7	I63.3	I63	SPECIFIED	Cerebral infarction due to thrombosis of cerebral arteries	2
SOCIAL SECURITY	III	MALE	7	I63.3	I63	SPECIFIED	Cerebral infarction due to thrombosis of cerebral arteries	1
SOCIAL SECURITY	III	FEMALE	7	I63.3	I63	SPECIFIED	Cerebral infarction due to thrombosis of cerebral arteries	1
SOCIAL SECURITY	III	MALE	7	I63.3	I63	SPECIFIED	Cerebral infarction due to thrombosis of cerebral arteries	1
SOCIAL SECURITY	III	FEMALE	6	I63.3	I63	SPECIFIED	Cerebral infarction due to thrombosis of cerebral arteries	1
SOCIAL SECURITY	III	FEMALE	7	I63.3	I63	SPECIFIED	Cerebral infarction due to thrombosis of cerebral arteries	2
SOCIAL SECURITY	III	FEMALE	7	I63.3	I63	SPECIFIED	Cerebral infarction due to thrombosis of cerebral arteries	1
SOCIAL SECURITY	III	FEMALE	7	I63.3	I63	SPECIFIED	Cerebral infarction due to thrombosis of cerebral arteries	3
SOCIAL SECURITY	III	FEMALE	7	I63.3	I63	SPECIFIED	Cerebral infarction due to thrombosis of cerebral arteries	2
SOCIAL SECURITY	III	MALE	7	I63.3	I63	SPECIFIED	Cerebral infarction due to thrombosis of cerebral arteries	1
REGIONAL GOVERNMENT	III	FEMALE	7	I63.3	I63	SPECIFIED	Cerebral infarction due to thrombosis of cerebral arteries	3
REGIONAL GOVERNMENT	III	MALE	7	I63.4	I63	SPECIFIED	Cerebral infarction due to embolism of cerebral arteries	3
HEALTH MINISTRY	III	MALE	6	I63.4	I63	SPECIFIED	Cerebral infarction due to embolism of cerebral arteries	1
HEALTH MINISTRY	III	FEMALE	6	I63.4	I63	SPECIFIED	Cerebral infarction due to embolism of cerebral arteries	1
SOCIAL SECURITY	III	MALE	7	I63.4	I63	SPECIFIED	Cerebral infarction due to embolism of cerebral arteries	30
SOCIAL SECURITY	III	FEMALE	6	I63.4	I63	SPECIFIED	Cerebral infarction due to embolism of cerebral arteries	13
SOCIAL SECURITY	III	MALE	7	I63.4	I63	SPECIFIED	Cerebral infarction due to embolism of cerebral arteries	15
REGIONAL GOVERNMENT	III	MALE	7	I63.4	I63	SPECIFIED	Cerebral infarction due to embolism of cerebral arteries	2
SOCIAL SECURITY	II	FEMALE	5	I63.4	I63	SPECIFIED	Cerebral infarction due to embolism of cerebral arteries	1
SOCIAL SECURITY	III	FEMALE	7	I63.4	I63	SPECIFIED	Cerebral infarction due to embolism of cerebral arteries	1
SOCIAL SECURITY	III	MALE	7	I63.4	I63	SPECIFIED	Cerebral infarction due to embolism of cerebral arteries	1
REGIONAL GOVERNMENT	III	FEMALE	7	I63.4	I63	SPECIFIED	Cerebral infarction due to embolism of cerebral arteries	2
SOCIAL SECURITY	III	FEMALE	5	I63.4	I63	SPECIFIED	Cerebral infarction due to embolism of cerebral arteries	1
SOCIAL SECURITY	III	MALE	6	I63.4	I63	SPECIFIED	Cerebral infarction due to embolism of cerebral arteries	1
SOCIAL SECURITY	III	MALE	7	I63.4	I63	SPECIFIED	Cerebral infarction due to embolism of cerebral arteries	3
SOCIAL SECURITY	III	MALE	5	I63.4	I63	SPECIFIED	Cerebral infarction due to embolism of cerebral arteries	1
SOCIAL SECURITY	III	MALE	4	I63.4	I63	SPECIFIED	Cerebral infarction due to embolism of cerebral arteries	1
PRIVATE HEALTH SERVICES	III	FEMALE	7	I63.4	I63	SPECIFIED	Cerebral infarction due to embolism of cerebral arteries	1
SOCIAL SECURITY	III	MALE	7	I63.4	I63	SPECIFIED	Cerebral infarction due to embolism of cerebral arteries	1
SOCIAL SECURITY	III	FEMALE	7	I63.4	I63	SPECIFIED	Cerebral infarction due to embolism of cerebral arteries	1
SOCIAL SECURITY	III	FEMALE	7	I63.4	I63	SPECIFIED	Cerebral infarction due to embolism of cerebral arteries	1
SOCIAL SECURITY	III	MALE	7	I63.4	I63	SPECIFIED	Cerebral infarction due to embolism of cerebral arteries	1
SOCIAL SECURITY	III	FEMALE	6	I63.4	I63	SPECIFIED	Cerebral infarction due to embolism of cerebral arteries	1
SOCIAL SECURITY	III	MALE	7	I63.4	I63	SPECIFIED	Cerebral infarction due to embolism of cerebral arteries	1
SOCIAL SECURITY	III	MALE	7	I63.4	I63	SPECIFIED	Cerebral infarction due to embolism of cerebral arteries	1
SOCIAL SECURITY	III	FEMALE	7	I63.4	I63	SPECIFIED	Cerebral infarction due to embolism of cerebral arteries	1
SOCIAL SECURITY	III	MALE	7	I63.4	I63	SPECIFIED	Cerebral infarction due to embolism of cerebral arteries	1
REGIONAL GOVERNMENT	III	MALE	7	I63.4	I63	SPECIFIED	Cerebral infarction due to embolism of cerebral arteries	1
REGIONAL GOVERNMENT	III	FEMALE	7	I63.4	I63	SPECIFIED	Cerebral infarction due to embolism of cerebral arteries	1
REGIONAL GOVERNMENT	III	FEMALE	7	I63.4	I63	SPECIFIED	Cerebral infarction due to embolism of cerebral arteries	1
SOCIAL SECURITY	II	MALE	7	I63.4	I63	SPECIFIED	Cerebral infarction due to embolism of cerebral arteries	1
REGIONAL GOVERNMENT	III	FEMALE	7	I63.4	I63	SPECIFIED	Cerebral infarction due to embolism of cerebral arteries	1
REGIONAL GOVERNMENT	III	FEMALE	5	I63.5	I63	SPECIFIED	Cerebral infarction due to unspecified occlusion or stenosis of cerebral arteries	1
SOCIAL SECURITY	III	MALE	7	I63.5	I63	SPECIFIED	Cerebral infarction due to unspecified occlusion or stenosis of cerebral arteries	2
SOCIAL SECURITY	III	MALE	7	I63.5	I63	SPECIFIED	Cerebral infarction due to unspecified occlusion or stenosis of cerebral arteries	1
SOCIAL SECURITY	III	MALE	6	I63.5	I63	SPECIFIED	Cerebral infarction due to unspecified occlusion or stenosis of cerebral arteries	1
SOCIAL SECURITY	III	FEMALE	7	I63.5	I63	SPECIFIED	Cerebral infarction due to unspecified occlusion or stenosis of cerebral arteries	2
SOCIAL SECURITY	III	FEMALE	7	I63.5	I63	SPECIFIED	Cerebral infarction due to unspecified occlusion or stenosis of cerebral arteries	1
PRIVATE HEALTH SERVICES	II	MALE	1	I63.5	I63	SPECIFIED	Cerebral infarction due to unspecified occlusion or stenosis of cerebral arteries	1
REGIONAL GOVERNMENT	III	FEMALE	5	I63.5	I63	SPECIFIED	Cerebral infarction due to unspecified occlusion or stenosis of cerebral arteries	1
SOCIAL SECURITY	III	FEMALE	7	I63.5	I63	SPECIFIED	Cerebral infarction due to unspecified occlusion or stenosis of cerebral arteries	3
ARMED FORCES AND POLICE HEALTH	III	MALE	7	I63.5	I63	SPECIFIED	Cerebral infarction due to unspecified occlusion or stenosis of cerebral arteries	1
HEALTH MINISTRY	III	MALE	7	I63.5	I63	SPECIFIED	Cerebral infarction due to unspecified occlusion or stenosis of cerebral arteries	1
ARMED FORCES AND POLICE HEALTH	III	FEMALE	7	I63.5	I63	SPECIFIED	Cerebral infarction due to unspecified occlusion or stenosis of cerebral arteries	1
REGIONAL GOVERNMENT	III	FEMALE	6	I63.5	I63	SPECIFIED	Cerebral infarction due to unspecified occlusion or stenosis of cerebral arteries	1
HEALTH MINISTRY	III	MALE	4	I63.5	I63	SPECIFIED	Cerebral infarction due to unspecified occlusion or stenosis of cerebral arteries	1
SOCIAL SECURITY	III	FEMALE	7	I63.6	I63	SPECIFIED	Cerebral infarction due to cerebral venous thrombosis, nonpyogenic	1
REGIONAL GOVERNMENT	III	FEMALE	2	I63.6	I63	SPECIFIED	Cerebral infarction due to cerebral venous thrombosis, nonpyogenic	1
HEALTH MINISTRY	III	FEMALE	6	I63.6	I63	SPECIFIED	Cerebral infarction due to cerebral venous thrombosis, nonpyogenic	1
SOCIAL SECURITY	III	FEMALE	5	I63.8	I63	SPECIFIED	Other cerebral infarction	1
REGIONAL GOVERNMENT	III	MALE	6	I63.8	I63	SPECIFIED	Other cerebral infarction	2
REGIONAL GOVERNMENT	III	FEMALE	1	I63.8	I63	SPECIFIED	Other cerebral infarction	1
REGIONAL GOVERNMENT	III	MALE	3	I63.8	I63	SPECIFIED	Other cerebral infarction	1
REGIONAL GOVERNMENT	III	MALE	6	I63.8	I63	SPECIFIED	Other cerebral infarction	2
SOCIAL SECURITY	III	FEMALE	7	I63.8	I63	SPECIFIED	Other cerebral infarction	1
REGIONAL GOVERNMENT	III	MALE	7	I63.8	I63	SPECIFIED	Other cerebral infarction	2
SOCIAL SECURITY	II	FEMALE	6	I63.8	I63	SPECIFIED	Other cerebral infarction	1
SOCIAL SECURITY	II	MALE	5	I63.8	I63	SPECIFIED	Other cerebral infarction	1
REGIONAL GOVERNMENT	III	FEMALE	4	I63.8	I63	SPECIFIED	Other cerebral infarction	1
REGIONAL GOVERNMENT	III	MALE	6	I63.8	I63	SPECIFIED	Other cerebral infarction	1
REGIONAL GOVERNMENT	III	MALE	7	I63.8	I63	SPECIFIED	Other cerebral infarction	3
ARMED FORCES AND POLICE HEALTH	III	FEMALE	6	I63.8	I63	SPECIFIED	Other cerebral infarction	1
REGIONAL GOVERNMENT	III	FEMALE	5	I63.8	I63	SPECIFIED	Other cerebral infarction	1
REGIONAL GOVERNMENT	III	MALE	7	I63.8	I63	SPECIFIED	Other cerebral infarction	3
PRIVATE HEALTH SERVICES	II	MALE	7	I63.8	I63	SPECIFIED	Other cerebral infarction	1
HEALTH MINISTRY	III	MALE	7	I63.9	I63	UNSPECIFIED	Cerebral infarction, unspecified	4
HEALTH MINISTRY	III	MALE	7	I63.9	I63	UNSPECIFIED	Cerebral infarction, unspecified	9
SOCIAL SECURITY	III	MALE	1	I63.9	I63	UNSPECIFIED	Cerebral infarction, unspecified	1
HEALTH MINISTRY	III	MALE	6	I63.9	I63	UNSPECIFIED	Cerebral infarction, unspecified	2
HEALTH MINISTRY	III	MALE	3	I63.9	I63	UNSPECIFIED	Cerebral infarction, unspecified	1
SOCIAL SECURITY	III	FEMALE	6	I63.9	I63	UNSPECIFIED	Cerebral infarction, unspecified	12
SOCIAL SECURITY	III	MALE	6	I63.9	I63	UNSPECIFIED	Cerebral infarction, unspecified	1
SOCIAL SECURITY	III	MALE	7	I63.9	I63	UNSPECIFIED	Cerebral infarction, unspecified	45
SOCIAL SECURITY	III	MALE	7	I63.9	I63	UNSPECIFIED	Cerebral infarction, unspecified	1
SOCIAL SECURITY	III	FEMALE	5	I63.9	I63	UNSPECIFIED	Cerebral infarction, unspecified	11
SOCIAL SECURITY	III	FEMALE	7	I63.9	I63	UNSPECIFIED	Cerebral infarction, unspecified	30
SOCIAL SECURITY	III	FEMALE	7	I63.9	I63	UNSPECIFIED	Cerebral infarction, unspecified	14
SOCIAL SECURITY	III	MALE	6	I63.9	I63	UNSPECIFIED	Cerebral infarction, unspecified	13
SOCIAL SECURITY	III	MALE	7	I63.9	I63	UNSPECIFIED	Cerebral infarction, unspecified	14
SOCIAL SECURITY	III	MALE	7	I63.9	I63	UNSPECIFIED	Cerebral infarction, unspecified	105
SOCIAL SECURITY	III	FEMALE	6	I63.9	I63	UNSPECIFIED	Cerebral infarction, unspecified	13
SOCIAL SECURITY	III	MALE	5	I63.9	I63	UNSPECIFIED	Cerebral infarction, unspecified	10
SOCIAL SECURITY	III	MALE	5	I63.9	I63	UNSPECIFIED	Cerebral infarction, unspecified	11
SOCIAL SECURITY	III	FEMALE	6	I63.9	I63	UNSPECIFIED	Cerebral infarction, unspecified	1
SOCIAL SECURITY	III	FEMALE	7	I63.9	I63	UNSPECIFIED	Cerebral infarction, unspecified	1
SOCIAL SECURITY	III	FEMALE	5	I63.9	I63	UNSPECIFIED	Cerebral infarction, unspecified	10
SOCIAL SECURITY	III	FEMALE	7	I63.9	I63	UNSPECIFIED	Cerebral infarction, unspecified	75
SOCIAL SECURITY	III	MALE	6	I63.9	I63	UNSPECIFIED	Cerebral infarction, unspecified	12
SOCIAL SECURITY	III	MALE	7	I63.9	I63	UNSPECIFIED	Cerebral infarction, unspecified	60
SOCIAL SECURITY	III	MALE	5	I63.9	I63	UNSPECIFIED	Cerebral infarction, unspecified	2
HEALTH MINISTRY	III	MALE	7	I63.9	I63	UNSPECIFIED	Cerebral infarction, unspecified	6
SOCIAL SECURITY	III	MALE	7	I63.9	I63	UNSPECIFIED	Cerebral infarction, unspecified	7
ARMED FORCES AND POLICE HEALTH	III	MALE	2	I63.9	I63	UNSPECIFIED	Cerebral infarction, unspecified	1
SOCIAL SECURITY	II	MALE	7	I63.9	I63	UNSPECIFIED	Cerebral infarction, unspecified	5
REGIONAL GOVERNMENT	III	FEMALE	7	I63.9	I63	UNSPECIFIED	Cerebral infarction, unspecified	1
PRIVATE HEALTH SERVICES	II	MALE	7	I63.9	I63	UNSPECIFIED	Cerebral infarction, unspecified	2
SOCIAL SECURITY	II	FEMALE	4	I63.9	I63	UNSPECIFIED	Cerebral infarction, unspecified	1
SOCIAL SECURITY	II	FEMALE	7	I63.9	I63	UNSPECIFIED	Cerebral infarction, unspecified	11
REGIONAL GOVERNMENT	III	FEMALE	3	I63.9	I63	UNSPECIFIED	Cerebral infarction, unspecified	1
SOCIAL SECURITY	II	MALE	7	I63.9	I63	UNSPECIFIED	Cerebral infarction, unspecified	14
SOCIAL SECURITY	III	FEMALE	1	I63.9	I63	UNSPECIFIED	Cerebral infarction, unspecified	1
SOCIAL SECURITY	III	MALE	7	I63.9	I63	UNSPECIFIED	Cerebral infarction, unspecified	2
HEALTH MINISTRY	III	FEMALE	7	I63.9	I63	UNSPECIFIED	Cerebral infarction, unspecified	3
SOCIAL SECURITY	III	FEMALE	5	I63.9	I63	UNSPECIFIED	Cerebral infarction, unspecified	1
SOCIAL SECURITY	II	MALE	7	I63.9	I63	UNSPECIFIED	Cerebral infarction, unspecified	15
SOCIAL SECURITY	II	FEMALE	7	I63.9	I63	UNSPECIFIED	Cerebral infarction, unspecified	2
PRIVATE HEALTH SERVICES	III	FEMALE	7	I63.9	I63	UNSPECIFIED	Cerebral infarction, unspecified	1
HEALTH MINISTRY	III	FEMALE	2	I63.9	I63	UNSPECIFIED	Cerebral infarction, unspecified	3
SOCIAL SECURITY	III	FEMALE	4	I63.9	I63	UNSPECIFIED	Cerebral infarction, unspecified	1
PRIVATE HEALTH SERVICES	III	MALE	7	I63.9	I63	UNSPECIFIED	Cerebral infarction, unspecified	1
PRIVATE HEALTH SERVICES	III	FEMALE	1	I63.9	I63	UNSPECIFIED	Cerebral infarction, unspecified	1
ARMED FORCES AND POLICE HEALTH	III	FEMALE	7	I63.9	I63	UNSPECIFIED	Cerebral infarction, unspecified	1
ARMED FORCES AND POLICE HEALTH	III	MALE	5	I63.9	I63	UNSPECIFIED	Cerebral infarction, unspecified	1
PRIVATE HEALTH SERVICES	III	MALE	7	I63.9	I63	UNSPECIFIED	Cerebral infarction, unspecified	1
PRIVATE HEALTH SERVICES	III	FEMALE	7	I63.9	I63	UNSPECIFIED	Cerebral infarction, unspecified	1
HEALTH MINISTRY	III	MALE	7	I63.9	I63	UNSPECIFIED	Cerebral infarction, unspecified	1
ARMED FORCES AND POLICE HEALTH	III	MALE	7	I63.9	I63	UNSPECIFIED	Cerebral infarction, unspecified	4
ARMED FORCES AND POLICE HEALTH	III	FEMALE	7	I63.9	I63	UNSPECIFIED	Cerebral infarction, unspecified	2
HEALTH MINISTRY	III	MALE	7	I63.9	I63	UNSPECIFIED	Cerebral infarction, unspecified	1
HEALTH MINISTRY	III	MALE	7	I63.9	I63	UNSPECIFIED	Cerebral infarction, unspecified	3
SOCIAL SECURITY	II	MALE	7	I63.9	I63	UNSPECIFIED	Cerebral infarction, unspecified	1
SOCIAL SECURITY	III	MALE	5	I63.9	I63	UNSPECIFIED	Cerebral infarction, unspecified	2
SOCIAL SECURITY	III	MALE	7	I63.9	I63	UNSPECIFIED	Cerebral infarction, unspecified	1
SOCIAL SECURITY	III	MALE	7	I63.9	I63	UNSPECIFIED	Cerebral infarction, unspecified	1
SOCIAL SECURITY	III	FEMALE	7	I63.9	I63	UNSPECIFIED	Cerebral infarction, unspecified	2
SOCIAL SECURITY	III	MALE	7	I63.9	I63	UNSPECIFIED	Cerebral infarction, unspecified	2
SOCIAL SECURITY	III	MALE	7	I63.9	I63	UNSPECIFIED	Cerebral infarction, unspecified	1
SOCIAL SECURITY	III	FEMALE	7	I63.9	I63	UNSPECIFIED	Cerebral infarction, unspecified	2
SOCIAL SECURITY	III	MALE	6	I63.9	I63	UNSPECIFIED	Cerebral infarction, unspecified	1
SOCIAL SECURITY	III	MALE	6	I63.9	I63	UNSPECIFIED	Cerebral infarction, unspecified	1
PRIVATE HEALTH SERVICES	III	MALE	5	I63.9	I63	UNSPECIFIED	Cerebral infarction, unspecified	1
SOCIAL SECURITY	III	FEMALE	7	I63.9	I63	UNSPECIFIED	Cerebral infarction, unspecified	1
SOCIAL SECURITY	III	FEMALE	7	I63.9	I63	UNSPECIFIED	Cerebral infarction, unspecified	1
SOCIAL SECURITY	III	MALE	7	I63.9	I63	UNSPECIFIED	Cerebral infarction, unspecified	4
SOCIAL SECURITY	III	FEMALE	7	I63.9	I63	UNSPECIFIED	Cerebral infarction, unspecified	1
SOCIAL SECURITY	III	MALE	7	I63.9	I63	UNSPECIFIED	Cerebral infarction, unspecified	1
SOCIAL SECURITY	III	FEMALE	4	I63.9	I63	UNSPECIFIED	Cerebral infarction, unspecified	1
PRIVATE HEALTH SERVICES	II	FEMALE	7	I63.9	I63	UNSPECIFIED	Cerebral infarction, unspecified	1
PRIVATE HEALTH SERVICES	II	FEMALE	7	I63.9	I63	UNSPECIFIED	Cerebral infarction, unspecified	1
ARMED FORCES AND POLICE HEALTH	III	MALE	6	I63.9	I63	UNSPECIFIED	Cerebral infarction, unspecified	1
ARMED FORCES AND POLICE HEALTH	III	MALE	7	I63.9	I63	UNSPECIFIED	Cerebral infarction, unspecified	1
ARMED FORCES AND POLICE HEALTH	III	FEMALE	6	I63.9	I63	UNSPECIFIED	Cerebral infarction, unspecified	1
HEALTH MINISTRY	III	MALE	7	I63.9	I63	UNSPECIFIED	Cerebral infarction, unspecified	2
PRIVATE HEALTH SERVICES	II	FEMALE	7	I63.9	I63	UNSPECIFIED	Cerebral infarction, unspecified	2
PRIVATE HEALTH SERVICES	II	MALE	7	I63.9	I63	UNSPECIFIED	Cerebral infarction, unspecified	1
PRIVATE HEALTH SERVICES	II	FEMALE	7	I63.9	I63	UNSPECIFIED	Cerebral infarction, unspecified	1
PRIVATE HEALTH SERVICES	III	MALE	7	I63.9	I63	UNSPECIFIED	Cerebral infarction, unspecified	1
PRIVATE HEALTH SERVICES	III	FEMALE	6	I63.9	I63	UNSPECIFIED	Cerebral infarction, unspecified	1
REGIONAL GOVERNMENT	III	MALE	4	I63.9	I63	UNSPECIFIED	Cerebral infarction, unspecified	1
HEALTH MINISTRY	III	FEMALE	7	I63.9	I63	UNSPECIFIED	Cerebral infarction, unspecified	2
ARMED FORCES AND POLICE HEALTH	III	MALE	7	I63.9	I63	UNSPECIFIED	Cerebral infarction, unspecified	1
ARMED FORCES AND POLICE HEALTH	III	MALE	7	I63.9	I63	UNSPECIFIED	Cerebral infarction, unspecified	3
REGIONAL GOVERNMENT	III	MALE	7	I63.9	I63	UNSPECIFIED	Cerebral infarction, unspecified	2
REGIONAL GOVERNMENT	III	FEMALE	7	I63.9	I63	UNSPECIFIED	Cerebral infarction, unspecified	2
HEALTH MINISTRY	III	FEMALE	5	I63.9	I63	UNSPECIFIED	Cerebral infarction, unspecified	1
SOCIAL SECURITY	II	FEMALE	7	I63.9	I63	UNSPECIFIED	Cerebral infarction, unspecified	1
SOCIAL SECURITY	II	MALE	7	I63.9	I63	UNSPECIFIED	Cerebral infarction, unspecified	1
SOCIAL SECURITY	II	FEMALE	7	I63.9	I63	UNSPECIFIED	Cerebral infarction, unspecified	1
ARMED FORCES AND POLICE HEALTH	III	MALE	6	I63.9	I63	UNSPECIFIED	Cerebral infarction, unspecified	1
ARMED FORCES AND POLICE HEALTH	III	MALE	7	I63.9	I63	UNSPECIFIED	Cerebral infarction, unspecified	1
ARMED FORCES AND POLICE HEALTH	III	MALE	4	I63.9	I63	UNSPECIFIED	Cerebral infarction, unspecified	1
ARMED FORCES AND POLICE HEALTH	III	FEMALE	7	I63.9	I63	UNSPECIFIED	Cerebral infarction, unspecified	4
REGIONAL GOVERNMENT	III	FEMALE	6	I63.9	I63	UNSPECIFIED	Cerebral infarction, unspecified	1
PRIVATE HEALTH SERVICES	II	MALE	6	I63.9	I63	UNSPECIFIED	Cerebral infarction, unspecified	2
PRIVATE HEALTH SERVICES	II	MALE	7	I63.9	I63	UNSPECIFIED	Cerebral infarction, unspecified	1
HEALTH MINISTRY	III	FEMALE	7	I63.9	I63	UNSPECIFIED	Cerebral infarction, unspecified	4
HEALTH MINISTRY	III	MALE	6	I63.9	I63	UNSPECIFIED	Cerebral infarction, unspecified	1
HEALTH MINISTRY	III	FEMALE	6	I63.9	I63	UNSPECIFIED	Cerebral infarction, unspecified	2
HEALTH MINISTRY	III	MALE	7	I63.9	I63	UNSPECIFIED	Cerebral infarction, unspecified	2
HEALTH MINISTRY	III	MALE	7	I63.9	I63	UNSPECIFIED	Cerebral infarction, unspecified	2
HEALTH MINISTRY	III	FEMALE	6	I63.9	I63	UNSPECIFIED	Cerebral infarction, unspecified	1
HEALTH MINISTRY	III	FEMALE	7	I63.9	I63	UNSPECIFIED	Cerebral infarction, unspecified	3
HEALTH MINISTRY	III	MALE	6	I63.9	I63	UNSPECIFIED	Cerebral infarction, unspecified	1
HEALTH MINISTRY	III	MALE	7	I63.9	I63	UNSPECIFIED	Cerebral infarction, unspecified	1
ARMED FORCES AND POLICE HEALTH	III	FEMALE	7	I63.9	I63	UNSPECIFIED	Cerebral infarction, unspecified	3
SOCIAL SECURITY	II	FEMALE	7	I63.9	I63	UNSPECIFIED	Cerebral infarction, unspecified	1
SOCIAL SECURITY	II	MALE	6	I63.9	I63	UNSPECIFIED	Cerebral infarction, unspecified	1
SOCIAL SECURITY	II	MALE	7	I63.9	I63	UNSPECIFIED	Cerebral infarction, unspecified	1
SOCIAL SECURITY	II	MALE	7	I63.9	I63	UNSPECIFIED	Cerebral infarction, unspecified	2
HEALTH MINISTRY	III	FEMALE	7	I63.9	I63	UNSPECIFIED	Cerebral infarction, unspecified	1
HEALTH MINISTRY	III	FEMALE	7	I63.9	I63	UNSPECIFIED	Cerebral infarction, unspecified	3
ARMED FORCES AND POLICE HEALTH	III	MALE	7	I63.9	I63	UNSPECIFIED	Cerebral infarction, unspecified	1
ARMED FORCES AND POLICE HEALTH	III	MALE	7	I63.9	I63	UNSPECIFIED	Cerebral infarction, unspecified	3
HEALTH MINISTRY	III	MALE	5	I63.9	I63	UNSPECIFIED	Cerebral infarction, unspecified	1
HEALTH MINISTRY	III	MALE	3	I63.9	I63	UNSPECIFIED	Cerebral infarction, unspecified	1
HEALTH MINISTRY	III	FEMALE	2	I63.9	I63	UNSPECIFIED	Cerebral infarction, unspecified	1
SOCIAL SECURITY	II	MALE	6	I63.9	I63	UNSPECIFIED	Cerebral infarction, unspecified	1
SOCIAL SECURITY	II	MALE	7	I63.9	I63	UNSPECIFIED	Cerebral infarction, unspecified	1
HEALTH MINISTRY	III	FEMALE	7	I63.9	I63	UNSPECIFIED	Cerebral infarction, unspecified	1
HEALTH MINISTRY	III	MALE	7	I63.9	I63	UNSPECIFIED	Cerebral infarction, unspecified	1
HEALTH MINISTRY	III	FEMALE	6	I64.X	I64	UNSPECIFIED	Stroke, not specified as hemorrhage or infarction	4
SOCIAL SECURITY	III	FEMALE	4	I64.X	I64	UNSPECIFIED	Stroke, not specified as hemorrhage or infarction	9
SOCIAL SECURITY	III	MALE	7	I64.X	I64	UNSPECIFIED	Stroke, not specified as hemorrhage or infarction	1
SOCIAL SECURITY	III	FEMALE	7	I64.X	I64	UNSPECIFIED	Stroke, not specified as hemorrhage or infarction	15
REGIONAL GOVERNMENT	III	FEMALE	3	I64.X	I64	UNSPECIFIED	Stroke, not specified as hemorrhage or infarction	1
HEALTH MINISTRY	III	FEMALE	7	I64.X	I64	UNSPECIFIED	Stroke, not specified as hemorrhage or infarction	10
HEALTH MINISTRY	III	MALE	6	I64.X	I64	UNSPECIFIED	Stroke, not specified as hemorrhage or infarction	3
HEALTH MINISTRY	III	MALE	7	I64.X	I64	UNSPECIFIED	Stroke, not specified as hemorrhage or infarction	5
HEALTH MINISTRY	III	MALE	7	I64.X	I64	UNSPECIFIED	Stroke, not specified as hemorrhage or infarction	11
HEALTH MINISTRY	III	FEMALE	1	I64.X	I64	UNSPECIFIED	Stroke, not specified as hemorrhage or infarction	1
HEALTH MINISTRY	III	FEMALE	5	I64.X	I64	UNSPECIFIED	Stroke, not specified as hemorrhage or infarction	4
SOCIAL SECURITY	III	MALE	7	I64.X	I64	UNSPECIFIED	Stroke, not specified as hemorrhage or infarction	14
SOCIAL SECURITY	III	FEMALE	4	I64.X	I64	UNSPECIFIED	Stroke, not specified as hemorrhage or infarction	2
REGIONAL GOVERNMENT	III	MALE	3	I64.X	I64	UNSPECIFIED	Stroke, not specified as hemorrhage or infarction	1
SOCIAL SECURITY	III	MALE	6	I64.X	I64	UNSPECIFIED	Stroke, not specified as hemorrhage or infarction	2
SOCIAL SECURITY	III	MALE	7	I64.X	I64	UNSPECIFIED	Stroke, not specified as hemorrhage or infarction	8
SOCIAL SECURITY	III	MALE	1	I64.X	I64	UNSPECIFIED	Stroke, not specified as hemorrhage or infarction	1
SOCIAL SECURITY	II	FEMALE	7	I64.X	I64	UNSPECIFIED	Stroke, not specified as hemorrhage or infarction	6
SOCIAL SECURITY	III	MALE	4	I64.X	I64	UNSPECIFIED	Stroke, not specified as hemorrhage or infarction	1
PRIVATE HEALTH SERVICES	II	MALE	4	I64.X	I64	UNSPECIFIED	Stroke, not specified as hemorrhage or infarction	1
PRIVATE HEALTH SERVICES	II	MALE	7	I64.X	I64	UNSPECIFIED	Stroke, not specified as hemorrhage or infarction	1
SOCIAL SECURITY	II	FEMALE	6	I64.X	I64	UNSPECIFIED	Stroke, not specified as hemorrhage or infarction	3
SOCIAL SECURITY	II	MALE	7	I64.X	I64	UNSPECIFIED	Stroke, not specified as hemorrhage or infarction	10
SOCIAL SECURITY	III	MALE	6	I64.X	I64	UNSPECIFIED	Stroke, not specified as hemorrhage or infarction	3
SOCIAL SECURITY	III	FEMALE	7	I64.X	I64	UNSPECIFIED	Stroke, not specified as hemorrhage or infarction	5
SOCIAL SECURITY	III	MALE	7	I64.X	I64	UNSPECIFIED	Stroke, not specified as hemorrhage or infarction	7
HEALTH MINISTRY	III	FEMALE	7	I64.X	I64	UNSPECIFIED	Stroke, not specified as hemorrhage or infarction	7
HEALTH MINISTRY	III	MALE	5	I64.X	I64	UNSPECIFIED	Stroke, not specified as hemorrhage or infarction	2
HEALTH MINISTRY	III	FEMALE	6	I64.X	I64	UNSPECIFIED	Stroke, not specified as hemorrhage or infarction	2
SOCIAL SECURITY	III	FEMALE	6	I64.X	I64	UNSPECIFIED	Stroke, not specified as hemorrhage or infarction	1
HEALTH MINISTRY	III	FEMALE	2	I64.X	I64	UNSPECIFIED	Stroke, not specified as hemorrhage or infarction	1
SOCIAL SECURITY	III	MALE	2	I64.X	I64	UNSPECIFIED	Stroke, not specified as hemorrhage or infarction	1
SOCIAL SECURITY	III	MALE	4	I64.X	I64	UNSPECIFIED	Stroke, not specified as hemorrhage or infarction	1
SOCIAL SECURITY	III	MALE	6	I64.X	I64	UNSPECIFIED	Stroke, not specified as hemorrhage or infarction	2
SOCIAL SECURITY	III	MALE	7	I64.X	I64	UNSPECIFIED	Stroke, not specified as hemorrhage or infarction	6
SOCIAL SECURITY	III	FEMALE	7	I64.X	I64	UNSPECIFIED	Stroke, not specified as hemorrhage or infarction	8
SOCIAL SECURITY	II	MALE	7	I64.X	I64	UNSPECIFIED	Stroke, not specified as hemorrhage or infarction	3
SOCIAL SECURITY	II	MALE	7	I64.X	I64	UNSPECIFIED	Stroke, not specified as hemorrhage or infarction	4
SOCIAL SECURITY	III	FEMALE	3	I64.X	I64	UNSPECIFIED	Stroke, not specified as hemorrhage or infarction	1
PRIVATE HEALTH SERVICES	III	MALE	7	I64.X	I64	UNSPECIFIED	Stroke, not specified as hemorrhage or infarction	4
SOCIAL SECURITY	II	MALE	7	I64.X	I64	UNSPECIFIED	Stroke, not specified as hemorrhage or infarction	1
ARMED FORCES AND POLICE HEALTH	III	FEMALE	7	I64.X	I64	UNSPECIFIED	Stroke, not specified as hemorrhage or infarction	1
PRIVATE HEALTH SERVICES	III	MALE	7	I64.X	I64	UNSPECIFIED	Stroke, not specified as hemorrhage or infarction	2
PRIVATE HEALTH SERVICES	III	FEMALE	7	I64.X	I64	UNSPECIFIED	Stroke, not specified as hemorrhage or infarction	1
PRIVATE HEALTH SERVICES	III	FEMALE	7	I64.X	I64	UNSPECIFIED	Stroke, not specified as hemorrhage or infarction	5
HEALTH MINISTRY	III	FEMALE	1	I64.X	I64	UNSPECIFIED	Stroke, not specified as hemorrhage or infarction	1
HEALTH MINISTRY	III	MALE	1	I64.X	I64	UNSPECIFIED	Stroke, not specified as hemorrhage or infarction	1
PRIVATE HEALTH SERVICES	II	MALE	7	I64.X	I64	UNSPECIFIED	Stroke, not specified as hemorrhage or infarction	1
HEALTH MINISTRY	III	MALE	7	I64.X	I64	UNSPECIFIED	Stroke, not specified as hemorrhage or infarction	1
HEALTH MINISTRY	III	MALE	2	I64.X	I64	UNSPECIFIED	Stroke, not specified as hemorrhage or infarction	1
HEALTH MINISTRY	III	MALE	5	I64.X	I64	UNSPECIFIED	Stroke, not specified as hemorrhage or infarction	1
HEALTH MINISTRY	III	FEMALE	5	I64.X	I64	UNSPECIFIED	Stroke, not specified as hemorrhage or infarction	1
HEALTH MINISTRY	III	MALE	6	I64.X	I64	UNSPECIFIED	Stroke, not specified as hemorrhage or infarction	1
HEALTH MINISTRY	III	MALE	7	I64.X	I64	UNSPECIFIED	Stroke, not specified as hemorrhage or infarction	1
HEALTH MINISTRY	III	MALE	7	I64.X	I64	UNSPECIFIED	Stroke, not specified as hemorrhage or infarction	1
HEALTH MINISTRY	III	FEMALE	7	I64.X	I64	UNSPECIFIED	Stroke, not specified as hemorrhage or infarction	3
SOCIAL SECURITY	II	MALE	7	I64.X	I64	UNSPECIFIED	Stroke, not specified as hemorrhage or infarction	2
SOCIAL SECURITY	II	FEMALE	7	I64.X	I64	UNSPECIFIED	Stroke, not specified as hemorrhage or infarction	1
SOCIAL SECURITY	II	MALE	7	I64.X	I64	UNSPECIFIED	Stroke, not specified as hemorrhage or infarction	3
SOCIAL SECURITY	II	FEMALE	7	I64.X	I64	UNSPECIFIED	Stroke, not specified as hemorrhage or infarction	2
SOCIAL SECURITY	II	MALE	6	I64.X	I64	UNSPECIFIED	Stroke, not specified as hemorrhage or infarction	1
SOCIAL SECURITY	II	MALE	7	I64.X	I64	UNSPECIFIED	Stroke, not specified as hemorrhage or infarction	2
SOCIAL SECURITY	II	FEMALE	7	I64.X	I64	UNSPECIFIED	Stroke, not specified as hemorrhage or infarction	1
SOCIAL SECURITY	II	MALE	7	I64.X	I64	UNSPECIFIED	Stroke, not specified as hemorrhage or infarction	1
REGIONAL GOVERNMENT	III	MALE	5	I64.X	I64	UNSPECIFIED	Stroke, not specified as hemorrhage or infarction	1
REGIONAL GOVERNMENT	III	MALE	7	I64.X	I64	UNSPECIFIED	Stroke, not specified as hemorrhage or infarction	1
SOCIAL SECURITY	III	MALE	5	I64.X	I64	UNSPECIFIED	Stroke, not specified as hemorrhage or infarction	1
SOCIAL SECURITY	III	MALE	7	I64.X	I64	UNSPECIFIED	Stroke, not specified as hemorrhage or infarction	2
SOCIAL SECURITY	III	FEMALE	7	I64.X	I64	UNSPECIFIED	Stroke, not specified as hemorrhage or infarction	1
SOCIAL SECURITY	III	MALE	5	I64.X	I64	UNSPECIFIED	Stroke, not specified as hemorrhage or infarction	2
SOCIAL SECURITY	III	FEMALE	5	I64.X	I64	UNSPECIFIED	Stroke, not specified as hemorrhage or infarction	1
SOCIAL SECURITY	III	MALE	7	I64.X	I64	UNSPECIFIED	Stroke, not specified as hemorrhage or infarction	3
SOCIAL SECURITY	III	FEMALE	7	I64.X	I64	UNSPECIFIED	Stroke, not specified as hemorrhage or infarction	3
SOCIAL SECURITY	III	FEMALE	6	I64.X	I64	UNSPECIFIED	Stroke, not specified as hemorrhage or infarction	1
SOCIAL SECURITY	III	MALE	7	I64.X	I64	UNSPECIFIED	Stroke, not specified as hemorrhage or infarction	3
SOCIAL SECURITY	III	FEMALE	7	I64.X	I64	UNSPECIFIED	Stroke, not specified as hemorrhage or infarction	1
SOCIAL SECURITY	III	MALE	6	I64.X	I64	UNSPECIFIED	Stroke, not specified as hemorrhage or infarction	1
SOCIAL SECURITY	III	MALE	7	I64.X	I64	UNSPECIFIED	Stroke, not specified as hemorrhage or infarction	1
SOCIAL SECURITY	III	FEMALE	2	I64.X	I64	UNSPECIFIED	Stroke, not specified as hemorrhage or infarction	1
SOCIAL SECURITY	III	MALE	5	I64.X	I64	UNSPECIFIED	Stroke, not specified as hemorrhage or infarction	1
SOCIAL SECURITY	III	MALE	6	I64.X	I64	UNSPECIFIED	Stroke, not specified as hemorrhage or infarction	1
SOCIAL SECURITY	III	MALE	7	I64.X	I64	UNSPECIFIED	Stroke, not specified as hemorrhage or infarction	2
SOCIAL SECURITY	III	MALE	7	I64.X	I64	UNSPECIFIED	Stroke, not specified as hemorrhage or infarction	1
PRIVATE HEALTH SERVICES	III	MALE	5	I64.X	I64	UNSPECIFIED	Stroke, not specified as hemorrhage or infarction	1
SOCIAL SECURITY	III	FEMALE	7	I64.X	I64	UNSPECIFIED	Stroke, not specified as hemorrhage or infarction	2
SOCIAL SECURITY	III	FEMALE	7	I64.X	I64	UNSPECIFIED	Stroke, not specified as hemorrhage or infarction	1
SOCIAL SECURITY	III	MALE	7	I64.X	I64	UNSPECIFIED	Stroke, not specified as hemorrhage or infarction	4
SOCIAL SECURITY	III	FEMALE	7	I64.X	I64	UNSPECIFIED	Stroke, not specified as hemorrhage or infarction	1
SOCIAL SECURITY	III	FEMALE	7	I64.X	I64	UNSPECIFIED	Stroke, not specified as hemorrhage or infarction	1
SOCIAL SECURITY	III	FEMALE	6	I64.X	I64	UNSPECIFIED	Stroke, not specified as hemorrhage or infarction	1
SOCIAL SECURITY	III	FEMALE	7	I64.X	I64	UNSPECIFIED	Stroke, not specified as hemorrhage or infarction	2
SOCIAL SECURITY	III	MALE	7	I64.X	I64	UNSPECIFIED	Stroke, not specified as hemorrhage or infarction	2
SOCIAL SECURITY	III	FEMALE	4	I64.X	I64	UNSPECIFIED	Stroke, not specified as hemorrhage or infarction	1
PRIVATE HEALTH SERVICES	III	MALE	6	I64.X	I64	UNSPECIFIED	Stroke, not specified as hemorrhage or infarction	1
PRIVATE HEALTH SERVICES	III	MALE	7	I64.X	I64	UNSPECIFIED	Stroke, not specified as hemorrhage or infarction	3
PRIVATE HEALTH SERVICES	III	FEMALE	7	I64.X	I64	UNSPECIFIED	Stroke, not specified as hemorrhage or infarction	1
PRIVATE HEALTH SERVICES	III	FEMALE	7	I64.X	I64	UNSPECIFIED	Stroke, not specified as hemorrhage or infarction	2
SOCIAL SECURITY	III	FEMALE	7	I64.X	I64	UNSPECIFIED	Stroke, not specified as hemorrhage or infarction	1
SOCIAL SECURITY	III	MALE	1	I64.X	I64	UNSPECIFIED	Stroke, not specified as hemorrhage or infarction	1
PRIVATE HEALTH SERVICES	III	MALE	7	I64.X	I64	UNSPECIFIED	Stroke, not specified as hemorrhage or infarction	2
SOCIAL SECURITY	III	MALE	6	I64.X	I64	UNSPECIFIED	Stroke, not specified as hemorrhage or infarction	1
SOCIAL SECURITY	III	MALE	7	I64.X	I64	UNSPECIFIED	Stroke, not specified as hemorrhage or infarction	2
SOCIAL SECURITY	III	FEMALE	2	I64.X	I64	UNSPECIFIED	Stroke, not specified as hemorrhage or infarction	1
PRIVATE HEALTH SERVICES	III	MALE	6	I64.X	I64	UNSPECIFIED	Stroke, not specified as hemorrhage or infarction	1
PRIVATE HEALTH SERVICES	II	FEMALE	6	I64.X	I64	UNSPECIFIED	Stroke, not specified as hemorrhage or infarction	1
PRIVATE HEALTH SERVICES	II	MALE	6	I64.X	I64	UNSPECIFIED	Stroke, not specified as hemorrhage or infarction	1
PRIVATE HEALTH SERVICES	II	MALE	7	I64.X	I64	UNSPECIFIED	Stroke, not specified as hemorrhage or infarction	2
PRIVATE HEALTH SERVICES	II	FEMALE	5	I64.X	I64	UNSPECIFIED	Stroke, not specified as hemorrhage or infarction	1
PRIVATE HEALTH SERVICES	II	FEMALE	6	I64.X	I64	UNSPECIFIED	Stroke, not specified as hemorrhage or infarction	1
PRIVATE HEALTH SERVICES	II	MALE	7	I64.X	I64	UNSPECIFIED	Stroke, not specified as hemorrhage or infarction	3
PRIVATE HEALTH SERVICES	II	FEMALE	7	I64.X	I64	UNSPECIFIED	Stroke, not specified as hemorrhage or infarction	1
HEALTH MINISTRY	III	FEMALE	6	I64.X	I64	UNSPECIFIED	Stroke, not specified as hemorrhage or infarction	1
PRIVATE HEALTH SERVICES	II	MALE	7	I64.X	I64	UNSPECIFIED	Stroke, not specified as hemorrhage or infarction	1
PRIVATE HEALTH SERVICES	II	FEMALE	7	I64.X	I64	UNSPECIFIED	Stroke, not specified as hemorrhage or infarction	2
HEALTH MINISTRY	III	MALE	7	I64.X	I64	UNSPECIFIED	Stroke, not specified as hemorrhage or infarction	5
HEALTH MINISTRY	III	FEMALE	7	I64.X	I64	UNSPECIFIED	Stroke, not specified as hemorrhage or infarction	2
PRIVATE HEALTH SERVICES	II	FEMALE	7	I64.X	I64	UNSPECIFIED	Stroke, not specified as hemorrhage or infarction	1
PRIVATE HEALTH SERVICES	II	MALE	7	I64.X	I64	UNSPECIFIED	Stroke, not specified as hemorrhage or infarction	1
HEALTH MINISTRY	III	FEMALE	6	I64.X	I64	UNSPECIFIED	Stroke, not specified as hemorrhage or infarction	1
HEALTH MINISTRY	III	MALE	7	I64.X	I64	UNSPECIFIED	Stroke, not specified as hemorrhage or infarction	1
ARMED FORCES AND POLICE HEALTH	III	MALE	6	I64.X	I64	UNSPECIFIED	Stroke, not specified as hemorrhage or infarction	1
ARMED FORCES AND POLICE HEALTH	III	MALE	7	I64.X	I64	UNSPECIFIED	Stroke, not specified as hemorrhage or infarction	5
PRIVATE HEALTH SERVICES	II	MALE	7	I64.X	I64	UNSPECIFIED	Stroke, not specified as hemorrhage or infarction	1
PRIVATE HEALTH SERVICES	II	MALE	7	I64.X	I64	UNSPECIFIED	Stroke, not specified as hemorrhage or infarction	1
PRIVATE HEALTH SERVICES	II	FEMALE	7	I64.X	I64	UNSPECIFIED	Stroke, not specified as hemorrhage or infarction	1
ARMED FORCES AND POLICE HEALTH	III	FEMALE	5	I64.X	I64	UNSPECIFIED	Stroke, not specified as hemorrhage or infarction	1
HEALTH MINISTRY	III	MALE	3	I64.X	I64	UNSPECIFIED	Stroke, not specified as hemorrhage or infarction	1
PRIVATE HEALTH SERVICES	II	MALE	6	I64.X	I64	UNSPECIFIED	Stroke, not specified as hemorrhage or infarction	1
PRIVATE HEALTH SERVICES	II	MALE	7	I64.X	I64	UNSPECIFIED	Stroke, not specified as hemorrhage or infarction	2
SOCIAL SECURITY	II	MALE	7	I64.X	I64	UNSPECIFIED	Stroke, not specified as hemorrhage or infarction	2
HEALTH MINISTRY	III	MALE	5	I64.X	I64	UNSPECIFIED	Stroke, not specified as hemorrhage or infarction	1
HEALTH MINISTRY	III	MALE	6	I64.X	I64	UNSPECIFIED	Stroke, not specified as hemorrhage or infarction	1
HEALTH MINISTRY	III	MALE	7	I64.X	I64	UNSPECIFIED	Stroke, not specified as hemorrhage or infarction	1
HEALTH MINISTRY	III	MALE	6	I64.X	I64	UNSPECIFIED	Stroke, not specified as hemorrhage or infarction	3
HEALTH MINISTRY	III	MALE	7	I64.X	I64	UNSPECIFIED	Stroke, not specified as hemorrhage or infarction	5
HEALTH MINISTRY	III	FEMALE	7	I64.X	I64	UNSPECIFIED	Stroke, not specified as hemorrhage or infarction	7
HEALTH MINISTRY	III	MALE	6	I64.X	I64	UNSPECIFIED	Stroke, not specified as hemorrhage or infarction	1
HEALTH MINISTRY	III	MALE	6	I64.X	I64	UNSPECIFIED	Stroke, not specified as hemorrhage or infarction	1
HEALTH MINISTRY	III	MALE	7	I64.X	I64	UNSPECIFIED	Stroke, not specified as hemorrhage or infarction	1
HEALTH MINISTRY	III	FEMALE	7	I64.X	I64	UNSPECIFIED	Stroke, not specified as hemorrhage or infarction	1
HEALTH MINISTRY	III	FEMALE	7	I64.X	I64	UNSPECIFIED	Stroke, not specified as hemorrhage or infarction	1
SOCIAL SECURITY	II	FEMALE	7	I64.X	I64	UNSPECIFIED	Stroke, not specified as hemorrhage or infarction	1
PRIVATE HEALTH SERVICES	II	FEMALE	4	I64.X	I64	UNSPECIFIED	Stroke, not specified as hemorrhage or infarction	1
HEALTH MINISTRY	III	MALE	6	I64.X	I64	UNSPECIFIED	Stroke, not specified as hemorrhage or infarction	1
PRIVATE HEALTH SERVICES	II	MALE	6	I64.X	I64	UNSPECIFIED	Stroke, not specified as hemorrhage or infarction	1
PRIVATE HEALTH SERVICES	II	MALE	4	I64.X	I64	UNSPECIFIED	Stroke, not specified as hemorrhage or infarction	1
PRIVATE HEALTH SERVICES	II	MALE	7	I64.X	I64	UNSPECIFIED	Stroke, not specified as hemorrhage or infarction	2
HEALTH MINISTRY	III	FEMALE	7	I64.X	I64	UNSPECIFIED	Stroke, not specified as hemorrhage or infarction	6
HEALTH MINISTRY	III	MALE	5	I64.X	I64	UNSPECIFIED	Stroke, not specified as hemorrhage or infarction	1
HEALTH MINISTRY	III	MALE	6	I64.X	I64	UNSPECIFIED	Stroke, not specified as hemorrhage or infarction	1
HEALTH MINISTRY	III	MALE	7	I64.X	I64	UNSPECIFIED	Stroke, not specified as hemorrhage or infarction	1
HEALTH MINISTRY	III	FEMALE	6	I64.X	I64	UNSPECIFIED	Stroke, not specified as hemorrhage or infarction	1
HEALTH MINISTRY	III	FEMALE	6	I64.X	I64	UNSPECIFIED	Stroke, not specified as hemorrhage or infarction	1
HEALTH MINISTRY	III	FEMALE	7	I64.X	I64	UNSPECIFIED	Stroke, not specified as hemorrhage or infarction	1
HEALTH MINISTRY	III	MALE	7	I64.X	I64	UNSPECIFIED	Stroke, not specified as hemorrhage or infarction	5
HEALTH MINISTRY	III	FEMALE	7	I64.X	I64	UNSPECIFIED	Stroke, not specified as hemorrhage or infarction	7
HEALTH MINISTRY	III	MALE	7	I64.X	I64	UNSPECIFIED	Stroke, not specified as hemorrhage or infarction	2
HEALTH MINISTRY	III	FEMALE	6	I64.X	I64	UNSPECIFIED	Stroke, not specified as hemorrhage or infarction	1
HEALTH MINISTRY	III	FEMALE	4	I64.X	I64	UNSPECIFIED	Stroke, not specified as hemorrhage or infarction	1
HEALTH MINISTRY	III	FEMALE	7	I64.X	I64	UNSPECIFIED	Stroke, not specified as hemorrhage or infarction	3
HEALTH MINISTRY	III	FEMALE	7	I64.X	I64	UNSPECIFIED	Stroke, not specified as hemorrhage or infarction	11
HEALTH MINISTRY	III	MALE	7	I64.X	I64	UNSPECIFIED	Stroke, not specified as hemorrhage or infarction	3
HEALTH MINISTRY	III	MALE	7	I64.X	I64	UNSPECIFIED	Stroke, not specified as hemorrhage or infarction	5
SOCIAL SECURITY	II	FEMALE	7	I64.X	I64	UNSPECIFIED	Stroke, not specified as hemorrhage or infarction	1
HEALTH MINISTRY	III	FEMALE	6	I64.X	I64	UNSPECIFIED	Stroke, not specified as hemorrhage or infarction	1
HEALTH MINISTRY	III	FEMALE	7	I64.X	I64	UNSPECIFIED	Stroke, not specified as hemorrhage or infarction	2
HEALTH MINISTRY	III	FEMALE	7	I64.X	I64	UNSPECIFIED	Stroke, not specified as hemorrhage or infarction	6
ARMED FORCES AND POLICE HEALTH	III	MALE	7	I64.X	I64	UNSPECIFIED	Stroke, not specified as hemorrhage or infarction	1
SOCIAL SECURITY	II	MALE	6	I64.X	I64	UNSPECIFIED	Stroke, not specified as hemorrhage or infarction	1
PRIVATE HEALTH SERVICES	II	FEMALE	7	I64.X	I64	UNSPECIFIED	Stroke, not specified as hemorrhage or infarction	1
PRIVATE HEALTH SERVICES	II	FEMALE	7	I64.X	I64	UNSPECIFIED	Stroke, not specified as hemorrhage or infarction	1
PRIVATE HEALTH SERVICES	II	MALE	7	I64.X	I64	UNSPECIFIED	Stroke, not specified as hemorrhage or infarction	1
PRIVATE HEALTH SERVICES	II	FEMALE	7	I64.X	I64	UNSPECIFIED	Stroke, not specified as hemorrhage or infarction	3
PRIVATE HEALTH SERVICES	II	FEMALE	7	I64.X	I64	UNSPECIFIED	Stroke, not specified as hemorrhage or infarction	1
HEALTH MINISTRY	III	FEMALE	7	I64.X	I64	UNSPECIFIED	Stroke, not specified as hemorrhage or infarction	1
REGIONAL GOVERNMENT	III	MALE	3	I60.0	I60	SPECIFIED	Nontraumatic subarachnoid hemorrhage from carotid siphon and bifurcation	1
SOCIAL SECURITY	III	FEMALE	1	I60.0	I60	SPECIFIED	Nontraumatic subarachnoid hemorrhage from carotid siphon and bifurcation	1
SOCIAL SECURITY	III	FEMALE	7	I60.0	I60	SPECIFIED	Nontraumatic subarachnoid hemorrhage from carotid siphon and bifurcation	1
HEALTH MINISTRY	III	FEMALE	4	I60.0	I60	SPECIFIED	Nontraumatic subarachnoid hemorrhage from carotid siphon and bifurcation	1
REGIONAL GOVERNMENT	II	MALE	7	I60.0	I60	SPECIFIED	Nontraumatic subarachnoid hemorrhage from carotid siphon and bifurcation	1
SOCIAL SECURITY	II	FEMALE	7	I60.0	I60	SPECIFIED	Nontraumatic subarachnoid hemorrhage from carotid siphon and bifurcation	1
SOCIAL SECURITY	III	FEMALE	5	I60.0	I60	SPECIFIED	Nontraumatic subarachnoid hemorrhage from carotid siphon and bifurcation	1
SOCIAL SECURITY	III	FEMALE	7	I60.0	I60	SPECIFIED	Nontraumatic subarachnoid hemorrhage from carotid siphon and bifurcation	1
REGIONAL GOVERNMENT	II	FEMALE	6	I60.0	I60	SPECIFIED	Nontraumatic subarachnoid hemorrhage from carotid siphon and bifurcation	1
REGIONAL GOVERNMENT	II	MALE	7	I60.0	I60	SPECIFIED	Nontraumatic subarachnoid hemorrhage from carotid siphon and bifurcation	1
SOCIAL SECURITY	II	MALE	7	I60.0	I60	SPECIFIED	Nontraumatic subarachnoid hemorrhage from carotid siphon and bifurcation	2
SOCIAL SECURITY	II	FEMALE	7	I60.0	I60	SPECIFIED	Nontraumatic subarachnoid hemorrhage from carotid siphon and bifurcation	2
SOCIAL SECURITY	II	FEMALE	3	I60.0	I60	SPECIFIED	Nontraumatic subarachnoid hemorrhage from carotid siphon and bifurcation	1
PRIVATE HEALTH SERVICES	III	FEMALE	7	I60.0	I60	SPECIFIED	Nontraumatic subarachnoid hemorrhage from carotid siphon and bifurcation	1
SOCIAL SECURITY	III	FEMALE	7	I60.0	I60	SPECIFIED	Nontraumatic subarachnoid hemorrhage from carotid siphon and bifurcation	2
SOCIAL SECURITY	III	MALE	7	I60.0	I60	SPECIFIED	Nontraumatic subarachnoid hemorrhage from carotid siphon and bifurcation	1
SOCIAL SECURITY	III	FEMALE	5	I60.0	I60	SPECIFIED	Nontraumatic subarachnoid hemorrhage from carotid siphon and bifurcation	1
REGIONAL GOVERNMENT	II	FEMALE	6	I60.0	I60	SPECIFIED	Nontraumatic subarachnoid hemorrhage from carotid siphon and bifurcation	1
SOCIAL SECURITY	III	MALE	7	I60.0	I60	SPECIFIED	Nontraumatic subarachnoid hemorrhage from carotid siphon and bifurcation	1
SOCIAL SECURITY	III	FEMALE	6	I60.0	I60	SPECIFIED	Nontraumatic subarachnoid hemorrhage from carotid siphon and bifurcation	1
PRIVATE HEALTH SERVICES	II	FEMALE	6	I60.0	I60	SPECIFIED	Nontraumatic subarachnoid hemorrhage from carotid siphon and bifurcation	1
REGIONAL GOVERNMENT	III	MALE	7	I60.0	I60	SPECIFIED	Nontraumatic subarachnoid hemorrhage from carotid siphon and bifurcation	1
REGIONAL GOVERNMENT	III	FEMALE	7	I60.0	I60	SPECIFIED	Nontraumatic subarachnoid hemorrhage from carotid siphon and bifurcation	1
SOCIAL SECURITY	III	MALE	7	I60.0	I60	SPECIFIED	Nontraumatic subarachnoid hemorrhage from carotid siphon and bifurcation	1
SOCIAL SECURITY	III	MALE	7	I60.0	I60	SPECIFIED	Nontraumatic subarachnoid hemorrhage from carotid siphon and bifurcation	1
SOCIAL SECURITY	III	FEMALE	7	I60.0	I60	SPECIFIED	Nontraumatic subarachnoid hemorrhage from carotid siphon and bifurcation	1
SOCIAL SECURITY	III	FEMALE	7	I60.0	I60	SPECIFIED	Nontraumatic subarachnoid hemorrhage from carotid siphon and bifurcation	1
SOCIAL SECURITY	III	FEMALE	5	I60.0	I60	SPECIFIED	Nontraumatic subarachnoid hemorrhage from carotid siphon and bifurcation	1
SOCIAL SECURITY	III	MALE	7	I60.0	I60	SPECIFIED	Nontraumatic subarachnoid hemorrhage from carotid siphon and bifurcation	1
SOCIAL SECURITY	III	MALE	7	I60.0	I60	SPECIFIED	Nontraumatic subarachnoid hemorrhage from carotid siphon and bifurcation	1
REGIONAL GOVERNMENT	II	MALE	4	I60.0	I60	SPECIFIED	Nontraumatic subarachnoid hemorrhage from carotid siphon and bifurcation	1
SOCIAL SECURITY	III	FEMALE	6	I60.0	I60	SPECIFIED	Nontraumatic subarachnoid hemorrhage from carotid siphon and bifurcation	1
REGIONAL GOVERNMENT	II	FEMALE	7	I60.0	I60	SPECIFIED	Nontraumatic subarachnoid hemorrhage from carotid siphon and bifurcation	1
REGIONAL GOVERNMENT	II	FEMALE	5	I60.0	I60	SPECIFIED	Nontraumatic subarachnoid hemorrhage from carotid siphon and bifurcation	1
SOCIAL SECURITY	II	FEMALE	7	I60.0	I60	SPECIFIED	Nontraumatic subarachnoid hemorrhage from carotid siphon and bifurcation	1
REGIONAL GOVERNMENT	III	MALE	2	I60.0	I60	SPECIFIED	Nontraumatic subarachnoid hemorrhage from carotid siphon and bifurcation	1
REGIONAL GOVERNMENT	II	FEMALE	7	I60.0	I60	SPECIFIED	Nontraumatic subarachnoid hemorrhage from carotid siphon and bifurcation	1
REGIONAL GOVERNMENT	III	FEMALE	7	I60.0	I60	SPECIFIED	Nontraumatic subarachnoid hemorrhage from carotid siphon and bifurcation	1
SOCIAL SECURITY	III	FEMALE	7	I60.0	I60	SPECIFIED	Nontraumatic subarachnoid hemorrhage from carotid siphon and bifurcation	1
SOCIAL SECURITY	III	MALE	7	I60.0	I60	SPECIFIED	Nontraumatic subarachnoid hemorrhage from carotid siphon and bifurcation	1
PRIVATE HEALTH SERVICES	II	MALE	3	I60.0	I60	SPECIFIED	Nontraumatic subarachnoid hemorrhage from carotid siphon and bifurcation	1
REGIONAL GOVERNMENT	II	FEMALE	7	I60.0	I60	SPECIFIED	Nontraumatic subarachnoid hemorrhage from carotid siphon and bifurcation	1
REGIONAL GOVERNMENT	II	MALE	1	I60.0	I60	SPECIFIED	Nontraumatic subarachnoid hemorrhage from carotid siphon and bifurcation	1
REGIONAL GOVERNMENT	II	MALE	7	I60.0	I60	SPECIFIED	Nontraumatic subarachnoid hemorrhage from carotid siphon and bifurcation	1
PRIVATE HEALTH SERVICES	II	MALE	7	I60.0	I60	SPECIFIED	Nontraumatic subarachnoid hemorrhage from carotid siphon and bifurcation	1
SOCIAL SECURITY	III	FEMALE	4	I60.0	I60	SPECIFIED	Nontraumatic subarachnoid hemorrhage from carotid siphon and bifurcation	2
SOCIAL SECURITY	III	MALE	5	I60.0	I60	SPECIFIED	Nontraumatic subarachnoid hemorrhage from carotid siphon and bifurcation	1
SOCIAL SECURITY	III	FEMALE	7	I60.0	I60	SPECIFIED	Nontraumatic subarachnoid hemorrhage from carotid siphon and bifurcation	1
PRIVATE HEALTH SERVICES	III	FEMALE	3	I60.0	I60	SPECIFIED	Nontraumatic subarachnoid hemorrhage from carotid siphon and bifurcation	1
REGIONAL GOVERNMENT	III	FEMALE	7	I60.0	I60	SPECIFIED	Nontraumatic subarachnoid hemorrhage from carotid siphon and bifurcation	1
SOCIAL SECURITY	III	MALE	7	I60.0	I60	SPECIFIED	Nontraumatic subarachnoid hemorrhage from carotid siphon and bifurcation	1
SOCIAL SECURITY	II	FEMALE	7	I60.0	I60	SPECIFIED	Nontraumatic subarachnoid hemorrhage from carotid siphon and bifurcation	1
REGIONAL GOVERNMENT	II	FEMALE	7	I60.0	I60	SPECIFIED	Nontraumatic subarachnoid hemorrhage from carotid siphon and bifurcation	1
SOCIAL SECURITY	III	FEMALE	6	I60.0	I60	SPECIFIED	Nontraumatic subarachnoid hemorrhage from carotid siphon and bifurcation	1
SOCIAL SECURITY	III	FEMALE	7	I60.0	I60	SPECIFIED	Nontraumatic subarachnoid hemorrhage from carotid siphon and bifurcation	3
SOCIAL SECURITY	III	FEMALE	4	I60.0	I60	SPECIFIED	Nontraumatic subarachnoid hemorrhage from carotid siphon and bifurcation	1
SOCIAL SECURITY	III	MALE	7	I60.0	I60	SPECIFIED	Nontraumatic subarachnoid hemorrhage from carotid siphon and bifurcation	1
SOCIAL SECURITY	III	FEMALE	6	I60.0	I60	SPECIFIED	Nontraumatic subarachnoid hemorrhage from carotid siphon and bifurcation	1
SOCIAL SECURITY	III	FEMALE	6	I60.0	I60	SPECIFIED	Nontraumatic subarachnoid hemorrhage from carotid siphon and bifurcation	1
SOCIAL SECURITY	II	FEMALE	7	I60.0	I60	SPECIFIED	Nontraumatic subarachnoid hemorrhage from carotid siphon and bifurcation	1
PRIVATE HEALTH SERVICES	III	FEMALE	7	I60.0	I60	SPECIFIED	Nontraumatic subarachnoid hemorrhage from carotid siphon and bifurcation	1
SOCIAL SECURITY	III	FEMALE	7	I60.0	I60	SPECIFIED	Nontraumatic subarachnoid hemorrhage from carotid siphon and bifurcation	3
SOCIAL SECURITY	III	FEMALE	7	I60.0	I60	SPECIFIED	Nontraumatic subarachnoid hemorrhage from carotid siphon and bifurcation	3
SOCIAL SECURITY	III	MALE	7	I60.0	I60	SPECIFIED	Nontraumatic subarachnoid hemorrhage from carotid siphon and bifurcation	1
SOCIAL SECURITY	III	FEMALE	7	I60.0	I60	SPECIFIED	Nontraumatic subarachnoid hemorrhage from carotid siphon and bifurcation	5
SOCIAL SECURITY	III	FEMALE	7	I60.0	I60	SPECIFIED	Nontraumatic subarachnoid hemorrhage from carotid siphon and bifurcation	1
SOCIAL SECURITY	III	FEMALE	6	I60.0	I60	SPECIFIED	Nontraumatic subarachnoid hemorrhage from carotid siphon and bifurcation	1
SOCIAL SECURITY	III	FEMALE	5	I60.0	I60	SPECIFIED	Nontraumatic subarachnoid hemorrhage from carotid siphon and bifurcation	1
SOCIAL SECURITY	III	FEMALE	4	I60.0	I60	SPECIFIED	Nontraumatic subarachnoid hemorrhage from carotid siphon and bifurcation	1
SOCIAL SECURITY	III	FEMALE	4	I60.0	I60	SPECIFIED	Nontraumatic subarachnoid hemorrhage from carotid siphon and bifurcation	1
PRIVATE HEALTH SERVICES	II	FEMALE	7	I60.0	I60	SPECIFIED	Nontraumatic subarachnoid hemorrhage from carotid siphon and bifurcation	1
REGIONAL GOVERNMENT	II	MALE	3	I60.0	I60	SPECIFIED	Nontraumatic subarachnoid hemorrhage from carotid siphon and bifurcation	1
PRIVATE HEALTH SERVICES	II	FEMALE	7	I60.0	I60	SPECIFIED	Nontraumatic subarachnoid hemorrhage from carotid siphon and bifurcation	1
HEALTH MINISTRY	III	FEMALE	5	I60.0	I60	SPECIFIED	Nontraumatic subarachnoid hemorrhage from carotid siphon and bifurcation	1
REGIONAL GOVERNMENT	II	FEMALE	7	I60.0	I60	SPECIFIED	Nontraumatic subarachnoid hemorrhage from carotid siphon and bifurcation	1
PRIVATE HEALTH SERVICES	III	MALE	6	I60.0	I60	SPECIFIED	Nontraumatic subarachnoid hemorrhage from carotid siphon and bifurcation	1
REGIONAL GOVERNMENT	II	MALE	5	I60.0	I60	SPECIFIED	Nontraumatic subarachnoid hemorrhage from carotid siphon and bifurcation	1
REGIONAL GOVERNMENT	II	FEMALE	5	I60.0	I60	SPECIFIED	Nontraumatic subarachnoid hemorrhage from carotid siphon and bifurcation	1
PRIVATE HEALTH SERVICES	II	MALE	6	I60.0	I60	SPECIFIED	Nontraumatic subarachnoid hemorrhage from carotid siphon and bifurcation	1
PRIVATE HEALTH SERVICES	II	MALE	7	I60.0	I60	SPECIFIED	Nontraumatic subarachnoid hemorrhage from carotid siphon and bifurcation	1
PRIVATE HEALTH SERVICES	II	MALE	7	I60.0	I60	SPECIFIED	Nontraumatic subarachnoid hemorrhage from carotid siphon and bifurcation	1
PRIVATE HEALTH SERVICES	II	FEMALE	6	I60.0	I60	SPECIFIED	Nontraumatic subarachnoid hemorrhage from carotid siphon and bifurcation	2
HEALTH MINISTRY	III	MALE	7	I60.0	I60	SPECIFIED	Nontraumatic subarachnoid hemorrhage from carotid siphon and bifurcation	1
SOCIAL SECURITY	III	MALE	6	I60.0	I60	SPECIFIED	Nontraumatic subarachnoid hemorrhage from carotid siphon and bifurcation	1
ARMED FORCES AND POLICE HEALTH	III	MALE	6	I60.0	I60	SPECIFIED	Nontraumatic subarachnoid hemorrhage from carotid siphon and bifurcation	1
ARMED FORCES AND POLICE HEALTH	III	MALE	7	I60.0	I60	SPECIFIED	Nontraumatic subarachnoid hemorrhage from carotid siphon and bifurcation	1
PRIVATE HEALTH SERVICES	II	FEMALE	7	I60.0	I60	SPECIFIED	Nontraumatic subarachnoid hemorrhage from carotid siphon and bifurcation	1
PRIVATE HEALTH SERVICES	II	MALE	6	I60.0	I60	SPECIFIED	Nontraumatic subarachnoid hemorrhage from carotid siphon and bifurcation	1
SOCIAL SECURITY	III	MALE	5	I60.0	I60	SPECIFIED	Nontraumatic subarachnoid hemorrhage from carotid siphon and bifurcation	1
SOCIAL SECURITY	III	MALE	7	I60.0	I60	SPECIFIED	Nontraumatic subarachnoid hemorrhage from carotid siphon and bifurcation	1
SOCIAL SECURITY	III	FEMALE	5	I60.1	I60	SPECIFIED	Nontraumatic subarachnoid hemorrhage from middle cerebral artery	2
SOCIAL SECURITY	III	MALE	7	I60.1	I60	SPECIFIED	Nontraumatic subarachnoid hemorrhage from middle cerebral artery	1
HEALTH MINISTRY	III	MALE	3	I60.1	I60	SPECIFIED	Nontraumatic subarachnoid hemorrhage from middle cerebral artery	1
SOCIAL SECURITY	II	FEMALE	5	I60.1	I60	SPECIFIED	Nontraumatic subarachnoid hemorrhage from middle cerebral artery	1
SOCIAL SECURITY	III	FEMALE	6	I60.1	I60	SPECIFIED	Nontraumatic subarachnoid hemorrhage from middle cerebral artery	1
PRIVATE HEALTH SERVICES	II	FEMALE	7	I60.1	I60	SPECIFIED	Nontraumatic subarachnoid hemorrhage from middle cerebral artery	1
REGIONAL GOVERNMENT	II	FEMALE	7	I60.1	I60	SPECIFIED	Nontraumatic subarachnoid hemorrhage from middle cerebral artery	1
PRIVATE HEALTH SERVICES	III	MALE	4	I60.1	I60	SPECIFIED	Nontraumatic subarachnoid hemorrhage from middle cerebral artery	1
ARMED FORCES AND POLICE HEALTH	III	MALE	7	I60.1	I60	SPECIFIED	Nontraumatic subarachnoid hemorrhage from middle cerebral artery	1
HEALTH MINISTRY	III	FEMALE	7	I60.1	I60	SPECIFIED	Nontraumatic subarachnoid hemorrhage from middle cerebral artery	1
PRIVATE HEALTH SERVICES	II	FEMALE	7	I60.1	I60	SPECIFIED	Nontraumatic subarachnoid hemorrhage from middle cerebral artery	1
REGIONAL GOVERNMENT	II	FEMALE	5	I60.1	I60	SPECIFIED	Nontraumatic subarachnoid hemorrhage from middle cerebral artery	1
REGIONAL GOVERNMENT	III	FEMALE	3	I60.1	I60	SPECIFIED	Nontraumatic subarachnoid hemorrhage from middle cerebral artery	1
SOCIAL SECURITY	II	FEMALE	6	I60.1	I60	SPECIFIED	Nontraumatic subarachnoid hemorrhage from middle cerebral artery	1
SOCIAL SECURITY	III	MALE	2	I60.1	I60	SPECIFIED	Nontraumatic subarachnoid hemorrhage from middle cerebral artery	1
SOCIAL SECURITY	III	MALE	5	I60.1	I60	SPECIFIED	Nontraumatic subarachnoid hemorrhage from middle cerebral artery	1
SOCIAL SECURITY	III	FEMALE	4	I60.1	I60	SPECIFIED	Nontraumatic subarachnoid hemorrhage from middle cerebral artery	1
SOCIAL SECURITY	II	FEMALE	6	I60.1	I60	SPECIFIED	Nontraumatic subarachnoid hemorrhage from middle cerebral artery	1
REGIONAL GOVERNMENT	III	FEMALE	4	I60.1	I60	SPECIFIED	Nontraumatic subarachnoid hemorrhage from middle cerebral artery	1
SOCIAL SECURITY	III	FEMALE	7	I60.1	I60	SPECIFIED	Nontraumatic subarachnoid hemorrhage from middle cerebral artery	1
REGIONAL GOVERNMENT	II	FEMALE	7	I60.1	I60	SPECIFIED	Nontraumatic subarachnoid hemorrhage from middle cerebral artery	1
SOCIAL SECURITY	III	MALE	6	I60.1	I60	SPECIFIED	Nontraumatic subarachnoid hemorrhage from middle cerebral artery	1
SOCIAL SECURITY	III	FEMALE	7	I60.1	I60	SPECIFIED	Nontraumatic subarachnoid hemorrhage from middle cerebral artery	1
SOCIAL SECURITY	III	FEMALE	6	I60.1	I60	SPECIFIED	Nontraumatic subarachnoid hemorrhage from middle cerebral artery	1
SOCIAL SECURITY	III	MALE	4	I60.1	I60	SPECIFIED	Nontraumatic subarachnoid hemorrhage from middle cerebral artery	1
SOCIAL SECURITY	II	MALE	7	I60.1	I60	SPECIFIED	Nontraumatic subarachnoid hemorrhage from middle cerebral artery	1
PRIVATE HEALTH SERVICES	II	FEMALE	1	I60.1	I60	SPECIFIED	Nontraumatic subarachnoid hemorrhage from middle cerebral artery	1
HEALTH MINISTRY	III	FEMALE	4	I60.1	I60	SPECIFIED	Nontraumatic subarachnoid hemorrhage from middle cerebral artery	1
SOCIAL SECURITY	III	FEMALE	6	I60.1	I60	SPECIFIED	Nontraumatic subarachnoid hemorrhage from middle cerebral artery	1
SOCIAL SECURITY	III	FEMALE	6	I60.1	I60	SPECIFIED	Nontraumatic subarachnoid hemorrhage from middle cerebral artery	1
HEALTH MINISTRY	III	MALE	7	I60.1	I60	SPECIFIED	Nontraumatic subarachnoid hemorrhage from middle cerebral artery	1
SOCIAL SECURITY	III	FEMALE	7	I60.1	I60	SPECIFIED	Nontraumatic subarachnoid hemorrhage from middle cerebral artery	1
ARMED FORCES AND POLICE HEALTH	III	MALE	7	I60.1	I60	SPECIFIED	Nontraumatic subarachnoid hemorrhage from middle cerebral artery	1
SOCIAL SECURITY	III	FEMALE	7	I60.1	I60	SPECIFIED	Nontraumatic subarachnoid hemorrhage from middle cerebral artery	1
SOCIAL SECURITY	III	MALE	6	I60.1	I60	SPECIFIED	Nontraumatic subarachnoid hemorrhage from middle cerebral artery	1
SOCIAL SECURITY	III	FEMALE	7	I60.1	I60	SPECIFIED	Nontraumatic subarachnoid hemorrhage from middle cerebral artery	1
SOCIAL SECURITY	III	FEMALE	7	I60.1	I60	SPECIFIED	Nontraumatic subarachnoid hemorrhage from middle cerebral artery	1
SOCIAL SECURITY	III	FEMALE	7	I60.1	I60	SPECIFIED	Nontraumatic subarachnoid hemorrhage from middle cerebral artery	1
REGIONAL GOVERNMENT	II	MALE	3	I60.1	I60	SPECIFIED	Nontraumatic subarachnoid hemorrhage from middle cerebral artery	1
HEALTH MINISTRY	III	MALE	7	I60.1	I60	SPECIFIED	Nontraumatic subarachnoid hemorrhage from middle cerebral artery	1
SOCIAL SECURITY	III	FEMALE	7	I60.1	I60	SPECIFIED	Nontraumatic subarachnoid hemorrhage from middle cerebral artery	1
SOCIAL SECURITY	III	FEMALE	7	I60.1	I60	SPECIFIED	Nontraumatic subarachnoid hemorrhage from middle cerebral artery	1
SOCIAL SECURITY	III	FEMALE	6	I60.1	I60	SPECIFIED	Nontraumatic subarachnoid hemorrhage from middle cerebral artery	1
PRIVATE HEALTH SERVICES	III	MALE	7	I60.1	I60	SPECIFIED	Nontraumatic subarachnoid hemorrhage from middle cerebral artery	1
SOCIAL SECURITY	III	FEMALE	7	I60.1	I60	SPECIFIED	Nontraumatic subarachnoid hemorrhage from middle cerebral artery	1
HEALTH MINISTRY	III	MALE	6	I60.1	I60	SPECIFIED	Nontraumatic subarachnoid hemorrhage from middle cerebral artery	1
SOCIAL SECURITY	II	FEMALE	6	I60.1	I60	SPECIFIED	Nontraumatic subarachnoid hemorrhage from middle cerebral artery	1
PRIVATE HEALTH SERVICES	II	MALE	6	I60.1	I60	SPECIFIED	Nontraumatic subarachnoid hemorrhage from middle cerebral artery	1
PRIVATE HEALTH SERVICES	III	FEMALE	6	I60.1	I60	SPECIFIED	Nontraumatic subarachnoid hemorrhage from middle cerebral artery	1
PRIVATE HEALTH SERVICES	III	FEMALE	6	I60.1	I60	SPECIFIED	Nontraumatic subarachnoid hemorrhage from middle cerebral artery	1
REGIONAL GOVERNMENT	III	MALE	5	I60.1	I60	SPECIFIED	Nontraumatic subarachnoid hemorrhage from middle cerebral artery	1
REGIONAL GOVERNMENT	III	FEMALE	3	I60.1	I60	SPECIFIED	Nontraumatic subarachnoid hemorrhage from middle cerebral artery	1
PRIVATE HEALTH SERVICES	II	FEMALE	4	I60.1	I60	SPECIFIED	Nontraumatic subarachnoid hemorrhage from middle cerebral artery	1
HEALTH MINISTRY	III	FEMALE	7	I60.2	I60	SPECIFIED	Nontraumatic subarachnoid hemorrhage from anterior communicating artery	1
SOCIAL SECURITY	III	MALE	4	I60.2	I60	SPECIFIED	Nontraumatic subarachnoid hemorrhage from anterior communicating artery	1
HEALTH MINISTRY	III	MALE	4	I60.2	I60	SPECIFIED	Nontraumatic subarachnoid hemorrhage from anterior communicating artery	1
HEALTH MINISTRY	III	MALE	7	I60.2	I60	SPECIFIED	Nontraumatic subarachnoid hemorrhage from anterior communicating artery	1
HEALTH MINISTRY	III	FEMALE	7	I60.2	I60	SPECIFIED	Nontraumatic subarachnoid hemorrhage from anterior communicating artery	2
HEALTH MINISTRY	III	MALE	3	I60.2	I60	SPECIFIED	Nontraumatic subarachnoid hemorrhage from anterior communicating artery	1
SOCIAL SECURITY	III	FEMALE	7	I60.2	I60	SPECIFIED	Nontraumatic subarachnoid hemorrhage from anterior communicating artery	1
SOCIAL SECURITY	III	FEMALE	7	I60.2	I60	SPECIFIED	Nontraumatic subarachnoid hemorrhage from anterior communicating artery	2
HEALTH MINISTRY	III	FEMALE	7	I60.2	I60	SPECIFIED	Nontraumatic subarachnoid hemorrhage from anterior communicating artery	2
HEALTH MINISTRY	III	MALE	3	I60.2	I60	SPECIFIED	Nontraumatic subarachnoid hemorrhage from anterior communicating artery	1
SOCIAL SECURITY	III	MALE	5	I60.2	I60	SPECIFIED	Nontraumatic subarachnoid hemorrhage from anterior communicating artery	1
HEALTH MINISTRY	III	FEMALE	6	I60.2	I60	SPECIFIED	Nontraumatic subarachnoid hemorrhage from anterior communicating artery	1
SOCIAL SECURITY	III	FEMALE	7	I60.2	I60	SPECIFIED	Nontraumatic subarachnoid hemorrhage from anterior communicating artery	1
SOCIAL SECURITY	III	FEMALE	1	I60.2	I60	SPECIFIED	Nontraumatic subarachnoid hemorrhage from anterior communicating artery	1
SOCIAL SECURITY	III	MALE	7	I60.2	I60	SPECIFIED	Nontraumatic subarachnoid hemorrhage from anterior communicating artery	1
SOCIAL SECURITY	III	FEMALE	3	I60.2	I60	SPECIFIED	Nontraumatic subarachnoid hemorrhage from anterior communicating artery	1
SOCIAL SECURITY	III	FEMALE	7	I60.2	I60	SPECIFIED	Nontraumatic subarachnoid hemorrhage from anterior communicating artery	1
SOCIAL SECURITY	II	FEMALE	7	I60.2	I60	SPECIFIED	Nontraumatic subarachnoid hemorrhage from anterior communicating artery	1
HEALTH MINISTRY	III	FEMALE	5	I60.2	I60	SPECIFIED	Nontraumatic subarachnoid hemorrhage from anterior communicating artery	1
HEALTH MINISTRY	III	FEMALE	7	I60.2	I60	SPECIFIED	Nontraumatic subarachnoid hemorrhage from anterior communicating artery	2
SOCIAL SECURITY	III	FEMALE	7	I60.2	I60	SPECIFIED	Nontraumatic subarachnoid hemorrhage from anterior communicating artery	1
SOCIAL SECURITY	III	MALE	7	I60.2	I60	SPECIFIED	Nontraumatic subarachnoid hemorrhage from anterior communicating artery	1
REGIONAL GOVERNMENT	III	MALE	6	I60.2	I60	SPECIFIED	Nontraumatic subarachnoid hemorrhage from anterior communicating artery	1
SOCIAL SECURITY	III	MALE	4	I60.2	I60	SPECIFIED	Nontraumatic subarachnoid hemorrhage from anterior communicating artery	1
SOCIAL SECURITY	III	FEMALE	5	I60.2	I60	SPECIFIED	Nontraumatic subarachnoid hemorrhage from anterior communicating artery	1
HEALTH MINISTRY	III	FEMALE	7	I60.2	I60	SPECIFIED	Nontraumatic subarachnoid hemorrhage from anterior communicating artery	1
HEALTH MINISTRY	III	MALE	2	I60.2	I60	SPECIFIED	Nontraumatic subarachnoid hemorrhage from anterior communicating artery	1
SOCIAL SECURITY	III	FEMALE	5	I60.2	I60	SPECIFIED	Nontraumatic subarachnoid hemorrhage from anterior communicating artery	1
HEALTH MINISTRY	III	FEMALE	3	I60.2	I60	SPECIFIED	Nontraumatic subarachnoid hemorrhage from anterior communicating artery	1
SOCIAL SECURITY	III	FEMALE	7	I60.2	I60	SPECIFIED	Nontraumatic subarachnoid hemorrhage from anterior communicating artery	1
SOCIAL SECURITY	III	FEMALE	6	I60.2	I60	SPECIFIED	Nontraumatic subarachnoid hemorrhage from anterior communicating artery	1
SOCIAL SECURITY	III	FEMALE	5	I60.2	I60	SPECIFIED	Nontraumatic subarachnoid hemorrhage from anterior communicating artery	1
SOCIAL SECURITY	III	MALE	5	I60.2	I60	SPECIFIED	Nontraumatic subarachnoid hemorrhage from anterior communicating artery	1
SOCIAL SECURITY	III	MALE	2	I60.2	I60	SPECIFIED	Nontraumatic subarachnoid hemorrhage from anterior communicating artery	1
HEALTH MINISTRY	III	FEMALE	5	I60.2	I60	SPECIFIED	Nontraumatic subarachnoid hemorrhage from anterior communicating artery	1
HEALTH MINISTRY	III	FEMALE	6	I60.2	I60	SPECIFIED	Nontraumatic subarachnoid hemorrhage from anterior communicating artery	1
HEALTH MINISTRY	III	FEMALE	6	I60.2	I60	SPECIFIED	Nontraumatic subarachnoid hemorrhage from anterior communicating artery	1
HEALTH MINISTRY	III	FEMALE	7	I60.2	I60	SPECIFIED	Nontraumatic subarachnoid hemorrhage from anterior communicating artery	1
SOCIAL SECURITY	II	MALE	5	I60.2	I60	SPECIFIED	Nontraumatic subarachnoid hemorrhage from anterior communicating artery	1
SOCIAL SECURITY	II	MALE	7	I60.2	I60	SPECIFIED	Nontraumatic subarachnoid hemorrhage from anterior communicating artery	2
SOCIAL SECURITY	III	MALE	2	I60.2	I60	SPECIFIED	Nontraumatic subarachnoid hemorrhage from anterior communicating artery	1
SOCIAL SECURITY	III	FEMALE	5	I60.2	I60	SPECIFIED	Nontraumatic subarachnoid hemorrhage from anterior communicating artery	1
SOCIAL SECURITY	III	MALE	6	I60.2	I60	SPECIFIED	Nontraumatic subarachnoid hemorrhage from anterior communicating artery	1
HEALTH MINISTRY	III	FEMALE	5	I60.2	I60	SPECIFIED	Nontraumatic subarachnoid hemorrhage from anterior communicating artery	1
HEALTH MINISTRY	III	FEMALE	6	I60.2	I60	SPECIFIED	Nontraumatic subarachnoid hemorrhage from anterior communicating artery	1
HEALTH MINISTRY	III	MALE	7	I60.2	I60	SPECIFIED	Nontraumatic subarachnoid hemorrhage from anterior communicating artery	1
SOCIAL SECURITY	III	MALE	6	I60.2	I60	SPECIFIED	Nontraumatic subarachnoid hemorrhage from anterior communicating artery	1
SOCIAL SECURITY	III	MALE	7	I60.2	I60	SPECIFIED	Nontraumatic subarachnoid hemorrhage from anterior communicating artery	1
SOCIAL SECURITY	III	MALE	7	I60.2	I60	SPECIFIED	Nontraumatic subarachnoid hemorrhage from anterior communicating artery	1
SOCIAL SECURITY	III	FEMALE	7	I60.2	I60	SPECIFIED	Nontraumatic subarachnoid hemorrhage from anterior communicating artery	1
PRIVATE HEALTH SERVICES	III	FEMALE	5	I60.2	I60	SPECIFIED	Nontraumatic subarachnoid hemorrhage from anterior communicating artery	1
SOCIAL SECURITY	III	MALE	7	I60.2	I60	SPECIFIED	Nontraumatic subarachnoid hemorrhage from anterior communicating artery	1
SOCIAL SECURITY	III	MALE	6	I60.2	I60	SPECIFIED	Nontraumatic subarachnoid hemorrhage from anterior communicating artery	1
SOCIAL SECURITY	III	FEMALE	5	I60.2	I60	SPECIFIED	Nontraumatic subarachnoid hemorrhage from anterior communicating artery	1
SOCIAL SECURITY	III	FEMALE	6	I60.2	I60	SPECIFIED	Nontraumatic subarachnoid hemorrhage from anterior communicating artery	1
SOCIAL SECURITY	III	FEMALE	6	I60.2	I60	SPECIFIED	Nontraumatic subarachnoid hemorrhage from anterior communicating artery	1
SOCIAL SECURITY	III	MALE	5	I60.2	I60	SPECIFIED	Nontraumatic subarachnoid hemorrhage from anterior communicating artery	1
SOCIAL SECURITY	III	FEMALE	7	I60.2	I60	SPECIFIED	Nontraumatic subarachnoid hemorrhage from anterior communicating artery	1
SOCIAL SECURITY	III	FEMALE	4	I60.2	I60	SPECIFIED	Nontraumatic subarachnoid hemorrhage from anterior communicating artery	1
PRIVATE HEALTH SERVICES	II	FEMALE	7	I60.2	I60	SPECIFIED	Nontraumatic subarachnoid hemorrhage from anterior communicating artery	1
SOCIAL SECURITY	III	FEMALE	6	I60.2	I60	SPECIFIED	Nontraumatic subarachnoid hemorrhage from anterior communicating artery	2
SOCIAL SECURITY	III	FEMALE	7	I60.2	I60	SPECIFIED	Nontraumatic subarachnoid hemorrhage from anterior communicating artery	1
SOCIAL SECURITY	III	FEMALE	4	I60.2	I60	SPECIFIED	Nontraumatic subarachnoid hemorrhage from anterior communicating artery	1
SOCIAL SECURITY	III	MALE	6	I60.2	I60	SPECIFIED	Nontraumatic subarachnoid hemorrhage from anterior communicating artery	1
SOCIAL SECURITY	III	FEMALE	7	I60.2	I60	SPECIFIED	Nontraumatic subarachnoid hemorrhage from anterior communicating artery	1
HEALTH MINISTRY	III	FEMALE	4	I60.2	I60	SPECIFIED	Nontraumatic subarachnoid hemorrhage from anterior communicating artery	2
HEALTH MINISTRY	III	FEMALE	5	I60.2	I60	SPECIFIED	Nontraumatic subarachnoid hemorrhage from anterior communicating artery	1
REGIONAL GOVERNMENT	III	FEMALE	7	I60.2	I60	SPECIFIED	Nontraumatic subarachnoid hemorrhage from anterior communicating artery	1
REGIONAL GOVERNMENT	III	FEMALE	7	I60.2	I60	SPECIFIED	Nontraumatic subarachnoid hemorrhage from anterior communicating artery	1
REGIONAL GOVERNMENT	III	MALE	4	I60.2	I60	SPECIFIED	Nontraumatic subarachnoid hemorrhage from anterior communicating artery	1
SOCIAL SECURITY	III	MALE	6	I60.2	I60	SPECIFIED	Nontraumatic subarachnoid hemorrhage from anterior communicating artery	1
HEALTH MINISTRY	III	MALE	7	I60.3	I60	SPECIFIED	Nontraumatic subarachnoid hemorrhage from posterior communicating artery	1
SOCIAL SECURITY	III	MALE	5	I60.3	I60	SPECIFIED	Nontraumatic subarachnoid hemorrhage from posterior communicating artery	1
PRIVATE HEALTH SERVICES	II	FEMALE	6	I60.3	I60	SPECIFIED	Nontraumatic subarachnoid hemorrhage from posterior communicating artery	1
SOCIAL SECURITY	III	MALE	4	I60.3	I60	SPECIFIED	Nontraumatic subarachnoid hemorrhage from posterior communicating artery	1
SOCIAL SECURITY	III	FEMALE	4	I60.3	I60	SPECIFIED	Nontraumatic subarachnoid hemorrhage from posterior communicating artery	1
SOCIAL SECURITY	III	FEMALE	7	I60.3	I60	SPECIFIED	Nontraumatic subarachnoid hemorrhage from posterior communicating artery	1
SOCIAL SECURITY	III	FEMALE	7	I60.3	I60	SPECIFIED	Nontraumatic subarachnoid hemorrhage from posterior communicating artery	1
HEALTH MINISTRY	III	FEMALE	3	I60.3	I60	SPECIFIED	Nontraumatic subarachnoid hemorrhage from posterior communicating artery	1
SOCIAL SECURITY	III	FEMALE	3	I60.3	I60	SPECIFIED	Nontraumatic subarachnoid hemorrhage from posterior communicating artery	1
SOCIAL SECURITY	III	FEMALE	5	I60.3	I60	SPECIFIED	Nontraumatic subarachnoid hemorrhage from posterior communicating artery	1
SOCIAL SECURITY	III	FEMALE	5	I60.3	I60	SPECIFIED	Nontraumatic subarachnoid hemorrhage from posterior communicating artery	1
SOCIAL SECURITY	III	FEMALE	6	I60.3	I60	SPECIFIED	Nontraumatic subarachnoid hemorrhage from posterior communicating artery	1
SOCIAL SECURITY	III	FEMALE	7	I60.3	I60	SPECIFIED	Nontraumatic subarachnoid hemorrhage from posterior communicating artery	1
SOCIAL SECURITY	III	MALE	4	I60.3	I60	SPECIFIED	Nontraumatic subarachnoid hemorrhage from posterior communicating artery	1
SOCIAL SECURITY	III	MALE	4	I60.3	I60	SPECIFIED	Nontraumatic subarachnoid hemorrhage from posterior communicating artery	1
SOCIAL SECURITY	III	MALE	5	I60.3	I60	SPECIFIED	Nontraumatic subarachnoid hemorrhage from posterior communicating artery	1
SOCIAL SECURITY	III	MALE	4	I60.3	I60	SPECIFIED	Nontraumatic subarachnoid hemorrhage from posterior communicating artery	1
SOCIAL SECURITY	III	MALE	7	I60.3	I60	SPECIFIED	Nontraumatic subarachnoid hemorrhage from posterior communicating artery	1
HEALTH MINISTRY	III	FEMALE	5	I60.3	I60	SPECIFIED	Nontraumatic subarachnoid hemorrhage from posterior communicating artery	1
SOCIAL SECURITY	III	MALE	6	I60.3	I60	SPECIFIED	Nontraumatic subarachnoid hemorrhage from posterior communicating artery	1
SOCIAL SECURITY	III	MALE	7	I60.3	I60	SPECIFIED	Nontraumatic subarachnoid hemorrhage from posterior communicating artery	1
SOCIAL SECURITY	III	FEMALE	5	I60.3	I60	SPECIFIED	Nontraumatic subarachnoid hemorrhage from posterior communicating artery	3
SOCIAL SECURITY	III	FEMALE	6	I60.3	I60	SPECIFIED	Nontraumatic subarachnoid hemorrhage from posterior communicating artery	1
SOCIAL SECURITY	III	FEMALE	7	I60.3	I60	SPECIFIED	Nontraumatic subarachnoid hemorrhage from posterior communicating artery	2
SOCIAL SECURITY	III	FEMALE	6	I60.3	I60	SPECIFIED	Nontraumatic subarachnoid hemorrhage from posterior communicating artery	2
SOCIAL SECURITY	III	MALE	3	I60.3	I60	SPECIFIED	Nontraumatic subarachnoid hemorrhage from posterior communicating artery	1
SOCIAL SECURITY	III	MALE	6	I60.3	I60	SPECIFIED	Nontraumatic subarachnoid hemorrhage from posterior communicating artery	1
PRIVATE HEALTH SERVICES	II	FEMALE	7	I60.3	I60	SPECIFIED	Nontraumatic subarachnoid hemorrhage from posterior communicating artery	1
HEALTH MINISTRY	III	FEMALE	4	I60.3	I60	SPECIFIED	Nontraumatic subarachnoid hemorrhage from posterior communicating artery	1
SOCIAL SECURITY	II	MALE	6	I60.3	I60	SPECIFIED	Nontraumatic subarachnoid hemorrhage from posterior communicating artery	1
SOCIAL SECURITY	III	FEMALE	3	I60.3	I60	SPECIFIED	Nontraumatic subarachnoid hemorrhage from posterior communicating artery	1
SOCIAL SECURITY	III	FEMALE	6	I60.3	I60	SPECIFIED	Nontraumatic subarachnoid hemorrhage from posterior communicating artery	1
SOCIAL SECURITY	III	MALE	6	I60.3	I60	SPECIFIED	Nontraumatic subarachnoid hemorrhage from posterior communicating artery	1
SOCIAL SECURITY	III	MALE	7	I60.3	I60	SPECIFIED	Nontraumatic subarachnoid hemorrhage from posterior communicating artery	1
SOCIAL SECURITY	III	FEMALE	7	I60.3	I60	SPECIFIED	Nontraumatic subarachnoid hemorrhage from posterior communicating artery	2
PRIVATE HEALTH SERVICES	II	FEMALE	6	I60.3	I60	SPECIFIED	Nontraumatic subarachnoid hemorrhage from posterior communicating artery	1
PRIVATE HEALTH SERVICES	II	FEMALE	7	I60.3	I60	SPECIFIED	Nontraumatic subarachnoid hemorrhage from posterior communicating artery	1
HEALTH MINISTRY	III	FEMALE	2	I60.3	I60	SPECIFIED	Nontraumatic subarachnoid hemorrhage from posterior communicating artery	1
SOCIAL SECURITY	III	FEMALE	6	I60.3	I60	SPECIFIED	Nontraumatic subarachnoid hemorrhage from posterior communicating artery	1
SOCIAL SECURITY	III	FEMALE	7	I60.3	I60	SPECIFIED	Nontraumatic subarachnoid hemorrhage from posterior communicating artery	1
SOCIAL SECURITY	III	FEMALE	7	I60.3	I60	SPECIFIED	Nontraumatic subarachnoid hemorrhage from posterior communicating artery	2
SOCIAL SECURITY	III	MALE	5	I60.3	I60	SPECIFIED	Nontraumatic subarachnoid hemorrhage from posterior communicating artery	1
SOCIAL SECURITY	III	FEMALE	5	I60.3	I60	SPECIFIED	Nontraumatic subarachnoid hemorrhage from posterior communicating artery	1
SOCIAL SECURITY	III	FEMALE	6	I60.3	I60	SPECIFIED	Nontraumatic subarachnoid hemorrhage from posterior communicating artery	1
SOCIAL SECURITY	III	MALE	7	I60.3	I60	SPECIFIED	Nontraumatic subarachnoid hemorrhage from posterior communicating artery	1
HEALTH MINISTRY	III	FEMALE	6	I60.3	I60	SPECIFIED	Nontraumatic subarachnoid hemorrhage from posterior communicating artery	1
REGIONAL GOVERNMENT	II	FEMALE	7	I60.3	I60	SPECIFIED	Nontraumatic subarachnoid hemorrhage from posterior communicating artery	1
ARMED FORCES AND POLICE HEALTH	III	MALE	5	I60.3	I60	SPECIFIED	Nontraumatic subarachnoid hemorrhage from posterior communicating artery	1
SOCIAL SECURITY	II	MALE	6	I60.3	I60	SPECIFIED	Nontraumatic subarachnoid hemorrhage from posterior communicating artery	1
PRIVATE HEALTH SERVICES	II	FEMALE	7	I60.3	I60	SPECIFIED	Nontraumatic subarachnoid hemorrhage from posterior communicating artery	1
SOCIAL SECURITY	III	FEMALE	6	I60.3	I60	SPECIFIED	Nontraumatic subarachnoid hemorrhage from posterior communicating artery	1
SOCIAL SECURITY	III	FEMALE	6	I60.3	I60	SPECIFIED	Nontraumatic subarachnoid hemorrhage from posterior communicating artery	1
SOCIAL SECURITY	III	MALE	5	I60.3	I60	SPECIFIED	Nontraumatic subarachnoid hemorrhage from posterior communicating artery	1
SOCIAL SECURITY	III	FEMALE	6	I60.3	I60	SPECIFIED	Nontraumatic subarachnoid hemorrhage from posterior communicating artery	2
SOCIAL SECURITY	III	FEMALE	6	I60.3	I60	SPECIFIED	Nontraumatic subarachnoid hemorrhage from posterior communicating artery	1
SOCIAL SECURITY	III	FEMALE	7	I60.3	I60	SPECIFIED	Nontraumatic subarachnoid hemorrhage from posterior communicating artery	2
SOCIAL SECURITY	III	MALE	6	I60.3	I60	SPECIFIED	Nontraumatic subarachnoid hemorrhage from posterior communicating artery	1
SOCIAL SECURITY	III	MALE	7	I60.3	I60	SPECIFIED	Nontraumatic subarachnoid hemorrhage from posterior communicating artery	1
SOCIAL SECURITY	III	FEMALE	5	I60.3	I60	SPECIFIED	Nontraumatic subarachnoid hemorrhage from posterior communicating artery	2
SOCIAL SECURITY	III	FEMALE	7	I60.3	I60	SPECIFIED	Nontraumatic subarachnoid hemorrhage from posterior communicating artery	1
SOCIAL SECURITY	III	FEMALE	7	I60.3	I60	SPECIFIED	Nontraumatic subarachnoid hemorrhage from posterior communicating artery	1
SOCIAL SECURITY	II	FEMALE	7	I60.3	I60	SPECIFIED	Nontraumatic subarachnoid hemorrhage from posterior communicating artery	1
PRIVATE HEALTH SERVICES	II	FEMALE	5	I60.3	I60	SPECIFIED	Nontraumatic subarachnoid hemorrhage from posterior communicating artery	1
SOCIAL SECURITY	II	FEMALE	7	I60.3	I60	SPECIFIED	Nontraumatic subarachnoid hemorrhage from posterior communicating artery	1
SOCIAL SECURITY	III	FEMALE	6	I60.3	I60	SPECIFIED	Nontraumatic subarachnoid hemorrhage from posterior communicating artery	1
SOCIAL SECURITY	III	FEMALE	6	I60.4	I60	SPECIFIED	Nontraumatic subarachnoid hemorrhage from basilar artery	1
SOCIAL SECURITY	III	FEMALE	5	I60.4	I60	SPECIFIED	Nontraumatic subarachnoid hemorrhage from basilar artery	1
HEALTH MINISTRY	III	MALE	7	I60.4	I60	SPECIFIED	Nontraumatic subarachnoid hemorrhage from basilar artery	1
HEALTH MINISTRY	III	FEMALE	6	I60.4	I60	SPECIFIED	Nontraumatic subarachnoid hemorrhage from basilar artery	1
REGIONAL GOVERNMENT	III	FEMALE	7	I60.4	I60	SPECIFIED	Nontraumatic subarachnoid hemorrhage from basilar artery	1
SOCIAL SECURITY	III	FEMALE	7	I60.5	I60	SPECIFIED	Nontraumatic subarachnoid hemorrhage from vertebral artery	1
PRIVATE HEALTH SERVICES	II	MALE	7	I60.5	I60	SPECIFIED	Nontraumatic subarachnoid hemorrhage from vertebral artery	1
SOCIAL SECURITY	III	MALE	7	I60.5	I60	SPECIFIED	Nontraumatic subarachnoid hemorrhage from vertebral artery	2
HEALTH MINISTRY	II	MALE	3	I60.6	I60	SPECIFIED	Nontraumatic subarachnoid hemorrhage from other intracranial arteries	1
SOCIAL SECURITY	III	FEMALE	7	I60.6	I60	SPECIFIED	Nontraumatic subarachnoid hemorrhage from other intracranial arteries	1
HEALTH MINISTRY	III	FEMALE	7	I60.6	I60	SPECIFIED	Nontraumatic subarachnoid hemorrhage from other intracranial arteries	1
SOCIAL SECURITY	III	MALE	5	I60.6	I60	SPECIFIED	Nontraumatic subarachnoid hemorrhage from other intracranial arteries	1
REGIONAL GOVERNMENT	III	MALE	7	I60.6	I60	SPECIFIED	Nontraumatic subarachnoid hemorrhage from other intracranial arteries	1
SOCIAL SECURITY	III	FEMALE	7	I60.6	I60	SPECIFIED	Nontraumatic subarachnoid hemorrhage from other intracranial arteries	1
HEALTH MINISTRY	III	FEMALE	3	I60.6	I60	SPECIFIED	Nontraumatic subarachnoid hemorrhage from other intracranial arteries	1
HEALTH MINISTRY	III	FEMALE	5	I60.6	I60	SPECIFIED	Nontraumatic subarachnoid hemorrhage from other intracranial arteries	1
REGIONAL GOVERNMENT	III	MALE	6	I60.6	I60	SPECIFIED	Nontraumatic subarachnoid hemorrhage from other intracranial arteries	1
SOCIAL SECURITY	III	FEMALE	7	I60.6	I60	SPECIFIED	Nontraumatic subarachnoid hemorrhage from other intracranial arteries	1
HEALTH MINISTRY	III	FEMALE	6	I60.6	I60	SPECIFIED	Nontraumatic subarachnoid hemorrhage from other intracranial arteries	1
HEALTH MINISTRY	III	MALE	6	I60.6	I60	SPECIFIED	Nontraumatic subarachnoid hemorrhage from other intracranial arteries	1
ARMED FORCES AND POLICE HEALTH	III	FEMALE	3	I60.6	I60	SPECIFIED	Nontraumatic subarachnoid hemorrhage from other intracranial arteries	1
HEALTH MINISTRY	III	FEMALE	5	I60.6	I60	SPECIFIED	Nontraumatic subarachnoid hemorrhage from other intracranial arteries	1
SOCIAL SECURITY	II	MALE	7	I60.6	I60	SPECIFIED	Nontraumatic subarachnoid hemorrhage from other intracranial arteries	1
REGIONAL GOVERNMENT	III	FEMALE	2	I60.7	I60	SPECIFIED	Nontraumatic subarachnoid hemorrhage from unspecified intracranial artery	1
SOCIAL SECURITY	III	FEMALE	3	I60.7	I60	SPECIFIED	Nontraumatic subarachnoid hemorrhage from unspecified intracranial artery	1
ARMED FORCES AND POLICE HEALTH	III	MALE	3	I60.7	I60	SPECIFIED	Nontraumatic subarachnoid hemorrhage from unspecified intracranial artery	1
SOCIAL SECURITY	III	FEMALE	4	I60.7	I60	SPECIFIED	Nontraumatic subarachnoid hemorrhage from unspecified intracranial artery	1
HEALTH MINISTRY	III	FEMALE	4	I60.7	I60	SPECIFIED	Nontraumatic subarachnoid hemorrhage from unspecified intracranial artery	1
HEALTH MINISTRY	III	FEMALE	5	I60.7	I60	SPECIFIED	Nontraumatic subarachnoid hemorrhage from unspecified intracranial artery	2
REGIONAL GOVERNMENT	III	FEMALE	6	I60.7	I60	SPECIFIED	Nontraumatic subarachnoid hemorrhage from unspecified intracranial artery	1
HEALTH MINISTRY	II	FEMALE	7	I60.7	I60	SPECIFIED	Nontraumatic subarachnoid hemorrhage from unspecified intracranial artery	1
PRIVATE HEALTH SERVICES	II	MALE	7	I60.7	I60	SPECIFIED	Nontraumatic subarachnoid hemorrhage from unspecified intracranial artery	1
HEALTH MINISTRY	III	FEMALE	7	I60.7	I60	SPECIFIED	Nontraumatic subarachnoid hemorrhage from unspecified intracranial artery	1
SOCIAL SECURITY	III	MALE	3	I60.7	I60	SPECIFIED	Nontraumatic subarachnoid hemorrhage from unspecified intracranial artery	1
REGIONAL GOVERNMENT	III	FEMALE	4	I60.7	I60	SPECIFIED	Nontraumatic subarachnoid hemorrhage from unspecified intracranial artery	1
PRIVATE HEALTH SERVICES	II	MALE	1	I60.7	I60	SPECIFIED	Nontraumatic subarachnoid hemorrhage from unspecified intracranial artery	1
HEALTH MINISTRY	III	MALE	7	I60.7	I60	SPECIFIED	Nontraumatic subarachnoid hemorrhage from unspecified intracranial artery	1
REGIONAL GOVERNMENT	III	FEMALE	4	I60.7	I60	SPECIFIED	Nontraumatic subarachnoid hemorrhage from unspecified intracranial artery	1
ARMED FORCES AND POLICE HEALTH	III	FEMALE	6	I60.7	I60	SPECIFIED	Nontraumatic subarachnoid hemorrhage from unspecified intracranial artery	1
PRIVATE HEALTH SERVICES	II	FEMALE	7	I60.7	I60	SPECIFIED	Nontraumatic subarachnoid hemorrhage from unspecified intracranial artery	4
SOCIAL SECURITY	II	FEMALE	7	I60.7	I60	SPECIFIED	Nontraumatic subarachnoid hemorrhage from unspecified intracranial artery	1
REGIONAL GOVERNMENT	III	MALE	5	I60.7	I60	SPECIFIED	Nontraumatic subarachnoid hemorrhage from unspecified intracranial artery	1
SOCIAL SECURITY	II	MALE	7	I60.7	I60	SPECIFIED	Nontraumatic subarachnoid hemorrhage from unspecified intracranial artery	1
SOCIAL SECURITY	III	MALE	6	I60.7	I60	SPECIFIED	Nontraumatic subarachnoid hemorrhage from unspecified intracranial artery	1
SOCIAL SECURITY	III	MALE	7	I60.7	I60	SPECIFIED	Nontraumatic subarachnoid hemorrhage from unspecified intracranial artery	1
PRIVATE HEALTH SERVICES	II	MALE	6	I60.7	I60	SPECIFIED	Nontraumatic subarachnoid hemorrhage from unspecified intracranial artery	1
REGIONAL GOVERNMENT	II	MALE	7	I60.7	I60	SPECIFIED	Nontraumatic subarachnoid hemorrhage from unspecified intracranial artery	1
REGIONAL GOVERNMENT	II	FEMALE	5	I60.7	I60	SPECIFIED	Nontraumatic subarachnoid hemorrhage from unspecified intracranial artery	1
SOCIAL SECURITY	III	MALE	7	I60.7	I60	SPECIFIED	Nontraumatic subarachnoid hemorrhage from unspecified intracranial artery	1
SOCIAL SECURITY	II	FEMALE	7	I60.7	I60	SPECIFIED	Nontraumatic subarachnoid hemorrhage from unspecified intracranial artery	1
REGIONAL GOVERNMENT	III	FEMALE	6	I60.7	I60	SPECIFIED	Nontraumatic subarachnoid hemorrhage from unspecified intracranial artery	1
SOCIAL SECURITY	II	FEMALE	7	I60.7	I60	SPECIFIED	Nontraumatic subarachnoid hemorrhage from unspecified intracranial artery	2
SOCIAL SECURITY	III	FEMALE	6	I60.7	I60	SPECIFIED	Nontraumatic subarachnoid hemorrhage from unspecified intracranial artery	1
ARMED FORCES AND POLICE HEALTH	III	FEMALE	7	I60.7	I60	SPECIFIED	Nontraumatic subarachnoid hemorrhage from unspecified intracranial artery	1
PRIVATE HEALTH SERVICES	II	MALE	7	I60.7	I60	SPECIFIED	Nontraumatic subarachnoid hemorrhage from unspecified intracranial artery	1
SOCIAL SECURITY	III	MALE	7	I60.7	I60	SPECIFIED	Nontraumatic subarachnoid hemorrhage from unspecified intracranial artery	1
REGIONAL GOVERNMENT	II	MALE	7	I60.7	I60	SPECIFIED	Nontraumatic subarachnoid hemorrhage from unspecified intracranial artery	1
PRIVATE HEALTH SERVICES	II	MALE	5	I60.7	I60	SPECIFIED	Nontraumatic subarachnoid hemorrhage from unspecified intracranial artery	1
SOCIAL SECURITY	III	MALE	7	I60.7	I60	SPECIFIED	Nontraumatic subarachnoid hemorrhage from unspecified intracranial artery	1
SOCIAL SECURITY	III	FEMALE	6	I60.7	I60	SPECIFIED	Nontraumatic subarachnoid hemorrhage from unspecified intracranial artery	1
HEALTH MINISTRY	III	MALE	4	I60.7	I60	SPECIFIED	Nontraumatic subarachnoid hemorrhage from unspecified intracranial artery	1
SOCIAL SECURITY	III	FEMALE	3	I60.7	I60	SPECIFIED	Nontraumatic subarachnoid hemorrhage from unspecified intracranial artery	1
PRIVATE HEALTH SERVICES	II	MALE	5	I60.7	I60	SPECIFIED	Nontraumatic subarachnoid hemorrhage from unspecified intracranial artery	1
PRIVATE HEALTH SERVICES	III	MALE	7	I60.7	I60	SPECIFIED	Nontraumatic subarachnoid hemorrhage from unspecified intracranial artery	1
SOCIAL SECURITY	II	MALE	4	I60.7	I60	SPECIFIED	Nontraumatic subarachnoid hemorrhage from unspecified intracranial artery	1
SOCIAL SECURITY	II	MALE	7	I60.7	I60	SPECIFIED	Nontraumatic subarachnoid hemorrhage from unspecified intracranial artery	1
SOCIAL SECURITY	II	MALE	5	I60.7	I60	SPECIFIED	Nontraumatic subarachnoid hemorrhage from unspecified intracranial artery	1
SOCIAL SECURITY	II	MALE	7	I60.7	I60	SPECIFIED	Nontraumatic subarachnoid hemorrhage from unspecified intracranial artery	1
SOCIAL SECURITY	III	MALE	7	I60.7	I60	SPECIFIED	Nontraumatic subarachnoid hemorrhage from unspecified intracranial artery	1
SOCIAL SECURITY	III	FEMALE	6	I60.7	I60	SPECIFIED	Nontraumatic subarachnoid hemorrhage from unspecified intracranial artery	1
SOCIAL SECURITY	III	MALE	5	I60.7	I60	SPECIFIED	Nontraumatic subarachnoid hemorrhage from unspecified intracranial artery	1
SOCIAL SECURITY	III	MALE	7	I60.7	I60	SPECIFIED	Nontraumatic subarachnoid hemorrhage from unspecified intracranial artery	1
PRIVATE HEALTH SERVICES	II	FEMALE	6	I60.7	I60	SPECIFIED	Nontraumatic subarachnoid hemorrhage from unspecified intracranial artery	1
REGIONAL GOVERNMENT	II	MALE	5	I60.7	I60	SPECIFIED	Nontraumatic subarachnoid hemorrhage from unspecified intracranial artery	1
REGIONAL GOVERNMENT	II	FEMALE	7	I60.7	I60	SPECIFIED	Nontraumatic subarachnoid hemorrhage from unspecified intracranial artery	1
REGIONAL GOVERNMENT	II	MALE	3	I60.7	I60	SPECIFIED	Nontraumatic subarachnoid hemorrhage from unspecified intracranial artery	1
PRIVATE HEALTH SERVICES	II	FEMALE	5	I60.7	I60	SPECIFIED	Nontraumatic subarachnoid hemorrhage from unspecified intracranial artery	1
PRIVATE HEALTH SERVICES	II	FEMALE	6	I60.7	I60	SPECIFIED	Nontraumatic subarachnoid hemorrhage from unspecified intracranial artery	1
PRIVATE HEALTH SERVICES	III	FEMALE	7	I60.7	I60	SPECIFIED	Nontraumatic subarachnoid hemorrhage from unspecified intracranial artery	1
PRIVATE HEALTH SERVICES	II	MALE	5	I60.7	I60	SPECIFIED	Nontraumatic subarachnoid hemorrhage from unspecified intracranial artery	1
HEALTH MINISTRY	III	FEMALE	6	I60.7	I60	SPECIFIED	Nontraumatic subarachnoid hemorrhage from unspecified intracranial artery	1
PRIVATE HEALTH SERVICES	II	MALE	3	I60.7	I60	SPECIFIED	Nontraumatic subarachnoid hemorrhage from unspecified intracranial artery	1
PRIVATE HEALTH SERVICES	II	FEMALE	7	I60.7	I60	SPECIFIED	Nontraumatic subarachnoid hemorrhage from unspecified intracranial artery	1
PRIVATE HEALTH SERVICES	II	MALE	7	I60.7	I60	SPECIFIED	Nontraumatic subarachnoid hemorrhage from unspecified intracranial artery	1
PRIVATE HEALTH SERVICES	II	MALE	7	I60.7	I60	SPECIFIED	Nontraumatic subarachnoid hemorrhage from unspecified intracranial artery	1
PRIVATE HEALTH SERVICES	II	FEMALE	7	I60.7	I60	SPECIFIED	Nontraumatic subarachnoid hemorrhage from unspecified intracranial artery	1
HEALTH MINISTRY	III	FEMALE	7	I60.7	I60	SPECIFIED	Nontraumatic subarachnoid hemorrhage from unspecified intracranial artery	1
PRIVATE HEALTH SERVICES	II	MALE	5	I60.7	I60	SPECIFIED	Nontraumatic subarachnoid hemorrhage from unspecified intracranial artery	1
PRIVATE HEALTH SERVICES	II	FEMALE	7	I60.7	I60	SPECIFIED	Nontraumatic subarachnoid hemorrhage from unspecified intracranial artery	1
PRIVATE HEALTH SERVICES	II	MALE	4	I60.8	I60	SPECIFIED	Other nontraumatic subarachnoid hemorrhage	5
HEALTH MINISTRY	III	FEMALE	1	I60.8	I60	SPECIFIED	Other nontraumatic subarachnoid hemorrhage	1
REGIONAL GOVERNMENT	II	MALE	5	I60.8	I60	SPECIFIED	Other nontraumatic subarachnoid hemorrhage	1
HEALTH MINISTRY	III	MALE	7	I60.8	I60	SPECIFIED	Other nontraumatic subarachnoid hemorrhage	1
HEALTH MINISTRY	III	MALE	7	I60.8	I60	SPECIFIED	Other nontraumatic subarachnoid hemorrhage	1
ARMED FORCES AND POLICE HEALTH	III	FEMALE	7	I60.8	I60	SPECIFIED	Other nontraumatic subarachnoid hemorrhage	1
REGIONAL GOVERNMENT	III	MALE	7	I60.8	I60	SPECIFIED	Other nontraumatic subarachnoid hemorrhage	2
REGIONAL GOVERNMENT	III	MALE	3	I60.8	I60	SPECIFIED	Other nontraumatic subarachnoid hemorrhage	1
PRIVATE HEALTH SERVICES	II	MALE	7	I60.8	I60	SPECIFIED	Other nontraumatic subarachnoid hemorrhage	1
SOCIAL SECURITY	III	MALE	7	I60.8	I60	SPECIFIED	Other nontraumatic subarachnoid hemorrhage	1
HEALTH MINISTRY	III	MALE	7	I60.8	I60	SPECIFIED	Other nontraumatic subarachnoid hemorrhage	1
REGIONAL GOVERNMENT	III	MALE	6	I60.8	I60	SPECIFIED	Other nontraumatic subarachnoid hemorrhage	1
SOCIAL SECURITY	III	FEMALE	7	I60.8	I60	SPECIFIED	Other nontraumatic subarachnoid hemorrhage	1
REGIONAL GOVERNMENT	III	MALE	7	I60.8	I60	SPECIFIED	Other nontraumatic subarachnoid hemorrhage	1
REGIONAL GOVERNMENT	II	MALE	7	I60.8	I60	SPECIFIED	Other nontraumatic subarachnoid hemorrhage	1
REGIONAL GOVERNMENT	II	FEMALE	3	I60.8	I60	SPECIFIED	Other nontraumatic subarachnoid hemorrhage	1
REGIONAL GOVERNMENT	II	MALE	7	I60.8	I60	SPECIFIED	Other nontraumatic subarachnoid hemorrhage	1
REGIONAL GOVERNMENT	II	FEMALE	3	I60.8	I60	SPECIFIED	Other nontraumatic subarachnoid hemorrhage	1
SOCIAL SECURITY	II	FEMALE	6	I60.8	I60	SPECIFIED	Other nontraumatic subarachnoid hemorrhage	1
PRIVATE HEALTH SERVICES	II	MALE	5	I60.8	I60	SPECIFIED	Other nontraumatic subarachnoid hemorrhage	1
REGIONAL GOVERNMENT	II	FEMALE	3	I60.8	I60	SPECIFIED	Other nontraumatic subarachnoid hemorrhage	1
REGIONAL GOVERNMENT	III	FEMALE	4	I60.8	I60	SPECIFIED	Other nontraumatic subarachnoid hemorrhage	1
REGIONAL GOVERNMENT	II	FEMALE	1	I60.8	I60	SPECIFIED	Other nontraumatic subarachnoid hemorrhage	1
REGIONAL GOVERNMENT	III	MALE	7	I60.8	I60	SPECIFIED	Other nontraumatic subarachnoid hemorrhage	1
REGIONAL GOVERNMENT	II	FEMALE	3	I60.8	I60	SPECIFIED	Other nontraumatic subarachnoid hemorrhage	1
REGIONAL GOVERNMENT	II	FEMALE	2	I60.8	I60	SPECIFIED	Other nontraumatic subarachnoid hemorrhage	1
REGIONAL GOVERNMENT	III	FEMALE	6	I60.8	I60	SPECIFIED	Other nontraumatic subarachnoid hemorrhage	1
SOCIAL SECURITY	II	FEMALE	6	I60.8	I60	SPECIFIED	Other nontraumatic subarachnoid hemorrhage	1
REGIONAL GOVERNMENT	II	FEMALE	7	I60.8	I60	SPECIFIED	Other nontraumatic subarachnoid hemorrhage	1
ARMED FORCES AND POLICE HEALTH	III	MALE	7	I60.8	I60	SPECIFIED	Other nontraumatic subarachnoid hemorrhage	1
HEALTH MINISTRY	II	MALE	7	I60.8	I60	SPECIFIED	Other nontraumatic subarachnoid hemorrhage	1
REGIONAL GOVERNMENT	III	FEMALE	7	I60.8	I60	SPECIFIED	Other nontraumatic subarachnoid hemorrhage	1
PRIVATE HEALTH SERVICES	III	MALE	2	I60.8	I60	SPECIFIED	Other nontraumatic subarachnoid hemorrhage	1
REGIONAL GOVERNMENT	II	FEMALE	6	I60.8	I60	SPECIFIED	Other nontraumatic subarachnoid hemorrhage	1
PRIVATE HEALTH SERVICES	II	MALE	7	I60.8	I60	SPECIFIED	Other nontraumatic subarachnoid hemorrhage	1
PRIVATE HEALTH SERVICES	II	MALE	5	I60.8	I60	SPECIFIED	Other nontraumatic subarachnoid hemorrhage	1
REGIONAL GOVERNMENT	III	FEMALE	4	I60.8	I60	SPECIFIED	Other nontraumatic subarachnoid hemorrhage	1
SOCIAL SECURITY	II	FEMALE	7	I60.9	I60	UNSPECIFIED	Nontraumatic subarachnoid hemorrhage, unspecified	1
REGIONAL GOVERNMENT	III	FEMALE	6	I60.9	I60	UNSPECIFIED	Nontraumatic subarachnoid hemorrhage, unspecified	2
REGIONAL GOVERNMENT	II	MALE	2	I60.9	I60	UNSPECIFIED	Nontraumatic subarachnoid hemorrhage, unspecified	1
SOCIAL SECURITY	III	FEMALE	2	I60.9	I60	UNSPECIFIED	Nontraumatic subarachnoid hemorrhage, unspecified	1
SOCIAL SECURITY	II	MALE	7	I60.9	I60	UNSPECIFIED	Nontraumatic subarachnoid hemorrhage, unspecified	1
SOCIAL SECURITY	II	FEMALE	5	I60.9	I60	UNSPECIFIED	Nontraumatic subarachnoid hemorrhage, unspecified	1
SOCIAL SECURITY	III	FEMALE	5	I60.9	I60	UNSPECIFIED	Nontraumatic subarachnoid hemorrhage, unspecified	1
HEALTH MINISTRY	III	MALE	6	I60.9	I60	UNSPECIFIED	Nontraumatic subarachnoid hemorrhage, unspecified	1
SOCIAL SECURITY	II	MALE	7	I60.9	I60	UNSPECIFIED	Nontraumatic subarachnoid hemorrhage, unspecified	1
REGIONAL GOVERNMENT	III	FEMALE	5	I60.9	I60	UNSPECIFIED	Nontraumatic subarachnoid hemorrhage, unspecified	1
REGIONAL GOVERNMENT	III	FEMALE	4	I60.9	I60	UNSPECIFIED	Nontraumatic subarachnoid hemorrhage, unspecified	1
REGIONAL GOVERNMENT	II	MALE	6	I60.9	I60	UNSPECIFIED	Nontraumatic subarachnoid hemorrhage, unspecified	1
SOCIAL SECURITY	II	MALE	7	I60.9	I60	UNSPECIFIED	Nontraumatic subarachnoid hemorrhage, unspecified	1
REGIONAL GOVERNMENT	III	MALE	4	I60.9	I60	UNSPECIFIED	Nontraumatic subarachnoid hemorrhage, unspecified	1
REGIONAL GOVERNMENT	III	FEMALE	4	I60.9	I60	UNSPECIFIED	Nontraumatic subarachnoid hemorrhage, unspecified	1
REGIONAL GOVERNMENT	II	FEMALE	7	I60.9	I60	UNSPECIFIED	Nontraumatic subarachnoid hemorrhage, unspecified	1
REGIONAL GOVERNMENT	II	FEMALE	7	I60.9	I60	UNSPECIFIED	Nontraumatic subarachnoid hemorrhage, unspecified	3
SOCIAL SECURITY	III	FEMALE	7	I60.9	I60	UNSPECIFIED	Nontraumatic subarachnoid hemorrhage, unspecified	1
SOCIAL SECURITY	III	MALE	6	I60.9	I60	UNSPECIFIED	Nontraumatic subarachnoid hemorrhage, unspecified	2
SOCIAL SECURITY	III	MALE	3	I60.9	I60	UNSPECIFIED	Nontraumatic subarachnoid hemorrhage, unspecified	1
HEALTH MINISTRY	III	MALE	3	I60.9	I60	UNSPECIFIED	Nontraumatic subarachnoid hemorrhage, unspecified	1
HEALTH MINISTRY	III	MALE	6	I60.9	I60	UNSPECIFIED	Nontraumatic subarachnoid hemorrhage, unspecified	1
HEALTH MINISTRY	III	FEMALE	6	I60.9	I60	UNSPECIFIED	Nontraumatic subarachnoid hemorrhage, unspecified	1
SOCIAL SECURITY	III	MALE	1	I60.9	I60	UNSPECIFIED	Nontraumatic subarachnoid hemorrhage, unspecified	1
HEALTH MINISTRY	III	FEMALE	7	I60.9	I60	UNSPECIFIED	Nontraumatic subarachnoid hemorrhage, unspecified	2
HEALTH MINISTRY	III	MALE	7	I60.9	I60	UNSPECIFIED	Nontraumatic subarachnoid hemorrhage, unspecified	2
HEALTH MINISTRY	III	FEMALE	6	I60.9	I60	UNSPECIFIED	Nontraumatic subarachnoid hemorrhage, unspecified	1
HEALTH MINISTRY	III	MALE	7	I60.9	I60	UNSPECIFIED	Nontraumatic subarachnoid hemorrhage, unspecified	1
HEALTH MINISTRY	III	MALE	5	I60.9	I60	UNSPECIFIED	Nontraumatic subarachnoid hemorrhage, unspecified	1
SOCIAL SECURITY	III	FEMALE	7	I60.9	I60	UNSPECIFIED	Nontraumatic subarachnoid hemorrhage, unspecified	2
HEALTH MINISTRY	III	FEMALE	7	I60.9	I60	UNSPECIFIED	Nontraumatic subarachnoid hemorrhage, unspecified	1
SOCIAL SECURITY	III	FEMALE	2	I60.9	I60	UNSPECIFIED	Nontraumatic subarachnoid hemorrhage, unspecified	1
SOCIAL SECURITY	III	FEMALE	5	I60.9	I60	UNSPECIFIED	Nontraumatic subarachnoid hemorrhage, unspecified	1
HEALTH MINISTRY	III	FEMALE	5	I60.9	I60	UNSPECIFIED	Nontraumatic subarachnoid hemorrhage, unspecified	1
HEALTH MINISTRY	III	MALE	5	I60.9	I60	UNSPECIFIED	Nontraumatic subarachnoid hemorrhage, unspecified	1
HEALTH MINISTRY	III	FEMALE	7	I60.9	I60	UNSPECIFIED	Nontraumatic subarachnoid hemorrhage, unspecified	1
REGIONAL GOVERNMENT	III	FEMALE	7	I60.9	I60	UNSPECIFIED	Nontraumatic subarachnoid hemorrhage, unspecified	2
SOCIAL SECURITY	III	MALE	5	I60.9	I60	UNSPECIFIED	Nontraumatic subarachnoid hemorrhage, unspecified	1
HEALTH MINISTRY	III	FEMALE	6	I60.9	I60	UNSPECIFIED	Nontraumatic subarachnoid hemorrhage, unspecified	1
REGIONAL GOVERNMENT	III	FEMALE	4	I60.9	I60	UNSPECIFIED	Nontraumatic subarachnoid hemorrhage, unspecified	1
HEALTH MINISTRY	III	FEMALE	7	I60.9	I60	UNSPECIFIED	Nontraumatic subarachnoid hemorrhage, unspecified	2
REGIONAL GOVERNMENT	III	FEMALE	5	I60.9	I60	UNSPECIFIED	Nontraumatic subarachnoid hemorrhage, unspecified	2
REGIONAL GOVERNMENT	III	FEMALE	7	I60.9	I60	UNSPECIFIED	Nontraumatic subarachnoid hemorrhage, unspecified	1
REGIONAL GOVERNMENT	III	FEMALE	7	I60.9	I60	UNSPECIFIED	Nontraumatic subarachnoid hemorrhage, unspecified	1
SOCIAL SECURITY	III	MALE	7	I60.9	I60	UNSPECIFIED	Nontraumatic subarachnoid hemorrhage, unspecified	1
HEALTH MINISTRY	III	MALE	5	I60.9	I60	UNSPECIFIED	Nontraumatic subarachnoid hemorrhage, unspecified	1
SOCIAL SECURITY	III	MALE	5	I60.9	I60	UNSPECIFIED	Nontraumatic subarachnoid hemorrhage, unspecified	1
SOCIAL SECURITY	III	MALE	6	I60.9	I60	UNSPECIFIED	Nontraumatic subarachnoid hemorrhage, unspecified	1
SOCIAL SECURITY	III	MALE	7	I60.9	I60	UNSPECIFIED	Nontraumatic subarachnoid hemorrhage, unspecified	1
REGIONAL GOVERNMENT	III	FEMALE	2	I60.9	I60	UNSPECIFIED	Nontraumatic subarachnoid hemorrhage, unspecified	1
REGIONAL GOVERNMENT	III	FEMALE	7	I60.9	I60	UNSPECIFIED	Nontraumatic subarachnoid hemorrhage, unspecified	2
PRIVATE HEALTH SERVICES	II	MALE	6	I60.9	I60	UNSPECIFIED	Nontraumatic subarachnoid hemorrhage, unspecified	1
REGIONAL GOVERNMENT	II	MALE	7	I60.9	I60	UNSPECIFIED	Nontraumatic subarachnoid hemorrhage, unspecified	1
REGIONAL GOVERNMENT	II	FEMALE	7	I60.9	I60	UNSPECIFIED	Nontraumatic subarachnoid hemorrhage, unspecified	1
REGIONAL GOVERNMENT	III	MALE	3	I60.9	I60	UNSPECIFIED	Nontraumatic subarachnoid hemorrhage, unspecified	1
REGIONAL GOVERNMENT	III	MALE	4	I60.9	I60	UNSPECIFIED	Nontraumatic subarachnoid hemorrhage, unspecified	1
REGIONAL GOVERNMENT	III	MALE	5	I60.9	I60	UNSPECIFIED	Nontraumatic subarachnoid hemorrhage, unspecified	1
REGIONAL GOVERNMENT	II	MALE	7	I60.9	I60	UNSPECIFIED	Nontraumatic subarachnoid hemorrhage, unspecified	1
REGIONAL GOVERNMENT	II	MALE	7	I60.9	I60	UNSPECIFIED	Nontraumatic subarachnoid hemorrhage, unspecified	1
SOCIAL SECURITY	III	MALE	6	I60.9	I60	UNSPECIFIED	Nontraumatic subarachnoid hemorrhage, unspecified	1
SOCIAL SECURITY	III	FEMALE	5	I60.9	I60	UNSPECIFIED	Nontraumatic subarachnoid hemorrhage, unspecified	1
SOCIAL SECURITY	III	FEMALE	3	I60.9	I60	UNSPECIFIED	Nontraumatic subarachnoid hemorrhage, unspecified	1
HEALTH MINISTRY	III	FEMALE	7	I60.9	I60	UNSPECIFIED	Nontraumatic subarachnoid hemorrhage, unspecified	1
HEALTH MINISTRY	III	FEMALE	3	I60.9	I60	UNSPECIFIED	Nontraumatic subarachnoid hemorrhage, unspecified	1
ARMED FORCES AND POLICE HEALTH	III	MALE	7	I60.9	I60	UNSPECIFIED	Nontraumatic subarachnoid hemorrhage, unspecified	1
ARMED FORCES AND POLICE HEALTH	III	FEMALE	2	I60.9	I60	UNSPECIFIED	Nontraumatic subarachnoid hemorrhage, unspecified	1
SOCIAL SECURITY	III	MALE	4	I60.9	I60	UNSPECIFIED	Nontraumatic subarachnoid hemorrhage, unspecified	1
SOCIAL SECURITY	III	MALE	7	I60.9	I60	UNSPECIFIED	Nontraumatic subarachnoid hemorrhage, unspecified	1
SOCIAL SECURITY	III	FEMALE	6	I60.9	I60	UNSPECIFIED	Nontraumatic subarachnoid hemorrhage, unspecified	1
PRIVATE HEALTH SERVICES	II	MALE	2	I60.9	I60	UNSPECIFIED	Nontraumatic subarachnoid hemorrhage, unspecified	1
SOCIAL SECURITY	III	FEMALE	3	I60.9	I60	UNSPECIFIED	Nontraumatic subarachnoid hemorrhage, unspecified	1
REGIONAL GOVERNMENT	II	FEMALE	6	I60.9	I60	UNSPECIFIED	Nontraumatic subarachnoid hemorrhage, unspecified	1
PRIVATE HEALTH SERVICES	III	FEMALE	7	I60.9	I60	UNSPECIFIED	Nontraumatic subarachnoid hemorrhage, unspecified	1
REGIONAL GOVERNMENT	II	FEMALE	5	I60.9	I60	UNSPECIFIED	Nontraumatic subarachnoid hemorrhage, unspecified	1
REGIONAL GOVERNMENT	III	FEMALE	6	I60.9	I60	UNSPECIFIED	Nontraumatic subarachnoid hemorrhage, unspecified	1
SOCIAL SECURITY	II	MALE	5	I60.9	I60	UNSPECIFIED	Nontraumatic subarachnoid hemorrhage, unspecified	1
REGIONAL GOVERNMENT	II	FEMALE	7	I60.9	I60	UNSPECIFIED	Nontraumatic subarachnoid hemorrhage, unspecified	1
HEALTH MINISTRY	III	FEMALE	5	I60.9	I60	UNSPECIFIED	Nontraumatic subarachnoid hemorrhage, unspecified	1
PRIVATE HEALTH SERVICES	III	MALE	4	I60.9	I60	UNSPECIFIED	Nontraumatic subarachnoid hemorrhage, unspecified	1
PRIVATE HEALTH SERVICES	II	FEMALE	7	I60.9	I60	UNSPECIFIED	Nontraumatic subarachnoid hemorrhage, unspecified	1
HEALTH MINISTRY	III	FEMALE	6	I60.9	I60	UNSPECIFIED	Nontraumatic subarachnoid hemorrhage, unspecified	1
HEALTH MINISTRY	III	MALE	7	I60.9	I60	UNSPECIFIED	Nontraumatic subarachnoid hemorrhage, unspecified	1
REGIONAL GOVERNMENT	II	FEMALE	7	I60.9	I60	UNSPECIFIED	Nontraumatic subarachnoid hemorrhage, unspecified	1
SOCIAL SECURITY	III	MALE	6	I60.9	I60	UNSPECIFIED	Nontraumatic subarachnoid hemorrhage, unspecified	1
REGIONAL GOVERNMENT	II	MALE	7	I60.9	I60	UNSPECIFIED	Nontraumatic subarachnoid hemorrhage, unspecified	1
SOCIAL SECURITY	II	FEMALE	7	I60.9	I60	UNSPECIFIED	Nontraumatic subarachnoid hemorrhage, unspecified	1
PRIVATE HEALTH SERVICES	II	FEMALE	3	I60.9	I60	UNSPECIFIED	Nontraumatic subarachnoid hemorrhage, unspecified	1
SOCIAL SECURITY	II	FEMALE	7	I60.9	I60	UNSPECIFIED	Nontraumatic subarachnoid hemorrhage, unspecified	1
SOCIAL SECURITY	III	MALE	4	I60.9	I60	UNSPECIFIED	Nontraumatic subarachnoid hemorrhage, unspecified	1
PRIVATE HEALTH SERVICES	III	FEMALE	5	I60.9	I60	UNSPECIFIED	Nontraumatic subarachnoid hemorrhage, unspecified	1
SOCIAL SECURITY	III	MALE	7	I60.9	I60	UNSPECIFIED	Nontraumatic subarachnoid hemorrhage, unspecified	1
REGIONAL GOVERNMENT	II	MALE	2	I60.9	I60	UNSPECIFIED	Nontraumatic subarachnoid hemorrhage, unspecified	1
SOCIAL SECURITY	III	FEMALE	5	I60.9	I60	UNSPECIFIED	Nontraumatic subarachnoid hemorrhage, unspecified	1
PRIVATE HEALTH SERVICES	III	FEMALE	7	I60.9	I60	UNSPECIFIED	Nontraumatic subarachnoid hemorrhage, unspecified	1
REGIONAL GOVERNMENT	III	FEMALE	5	I60.9	I60	UNSPECIFIED	Nontraumatic subarachnoid hemorrhage, unspecified	1
REGIONAL GOVERNMENT	III	FEMALE	7	I60.9	I60	UNSPECIFIED	Nontraumatic subarachnoid hemorrhage, unspecified	1
HEALTH MINISTRY	III	FEMALE	7	I60.9	I60	UNSPECIFIED	Nontraumatic subarachnoid hemorrhage, unspecified	1
HEALTH MINISTRY	III	FEMALE	3	I60.9	I60	UNSPECIFIED	Nontraumatic subarachnoid hemorrhage, unspecified	1
SOCIAL SECURITY	III	MALE	5	I60.9	I60	UNSPECIFIED	Nontraumatic subarachnoid hemorrhage, unspecified	1
REGIONAL GOVERNMENT	III	FEMALE	3	I60.9	I60	UNSPECIFIED	Nontraumatic subarachnoid hemorrhage, unspecified	1
SOCIAL SECURITY	III	FEMALE	7	I60.9	I60	UNSPECIFIED	Nontraumatic subarachnoid hemorrhage, unspecified	1
SOCIAL SECURITY	III	FEMALE	7	I60.9	I60	UNSPECIFIED	Nontraumatic subarachnoid hemorrhage, unspecified	1
SOCIAL SECURITY	III	FEMALE	7	I60.9	I60	UNSPECIFIED	Nontraumatic subarachnoid hemorrhage, unspecified	2
SOCIAL SECURITY	III	MALE	7	I60.9	I60	UNSPECIFIED	Nontraumatic subarachnoid hemorrhage, unspecified	1
SOCIAL SECURITY	III	FEMALE	6	I60.9	I60	UNSPECIFIED	Nontraumatic subarachnoid hemorrhage, unspecified	2
SOCIAL SECURITY	III	FEMALE	6	I60.9	I60	UNSPECIFIED	Nontraumatic subarachnoid hemorrhage, unspecified	1
SOCIAL SECURITY	III	MALE	4	I60.9	I60	UNSPECIFIED	Nontraumatic subarachnoid hemorrhage, unspecified	1
REGIONAL GOVERNMENT	III	MALE	7	I60.9	I60	UNSPECIFIED	Nontraumatic subarachnoid hemorrhage, unspecified	1
SOCIAL SECURITY	III	MALE	5	I60.9	I60	UNSPECIFIED	Nontraumatic subarachnoid hemorrhage, unspecified	1
SOCIAL SECURITY	III	FEMALE	7	I60.9	I60	UNSPECIFIED	Nontraumatic subarachnoid hemorrhage, unspecified	2
SOCIAL SECURITY	II	MALE	5	I60.9	I60	UNSPECIFIED	Nontraumatic subarachnoid hemorrhage, unspecified	1
HEALTH MINISTRY	III	FEMALE	5	I60.9	I60	UNSPECIFIED	Nontraumatic subarachnoid hemorrhage, unspecified	1
REGIONAL GOVERNMENT	III	MALE	7	I60.9	I60	UNSPECIFIED	Nontraumatic subarachnoid hemorrhage, unspecified	1
REGIONAL GOVERNMENT	III	MALE	7	I60.9	I60	UNSPECIFIED	Nontraumatic subarachnoid hemorrhage, unspecified	1
SOCIAL SECURITY	III	MALE	7	I60.9	I60	UNSPECIFIED	Nontraumatic subarachnoid hemorrhage, unspecified	1
SOCIAL SECURITY	III	FEMALE	4	I60.9	I60	UNSPECIFIED	Nontraumatic subarachnoid hemorrhage, unspecified	1
SOCIAL SECURITY	III	FEMALE	5	I60.9	I60	UNSPECIFIED	Nontraumatic subarachnoid hemorrhage, unspecified	1
PRIVATE HEALTH SERVICES	II	FEMALE	5	I60.9	I60	UNSPECIFIED	Nontraumatic subarachnoid hemorrhage, unspecified	6
PRIVATE HEALTH SERVICES	II	FEMALE	7	I60.9	I60	UNSPECIFIED	Nontraumatic subarachnoid hemorrhage, unspecified	1
SOCIAL SECURITY	III	FEMALE	7	I60.9	I60	UNSPECIFIED	Nontraumatic subarachnoid hemorrhage, unspecified	1
HEALTH MINISTRY	II	MALE	4	I60.9	I60	UNSPECIFIED	Nontraumatic subarachnoid hemorrhage, unspecified	1
REGIONAL GOVERNMENT	III	MALE	6	I60.9	I60	UNSPECIFIED	Nontraumatic subarachnoid hemorrhage, unspecified	1
HEALTH MINISTRY	III	FEMALE	4	I60.9	I60	UNSPECIFIED	Nontraumatic subarachnoid hemorrhage, unspecified	1
HEALTH MINISTRY	III	FEMALE	6	I60.9	I60	UNSPECIFIED	Nontraumatic subarachnoid hemorrhage, unspecified	1
REGIONAL GOVERNMENT	II	FEMALE	5	I60.9	I60	UNSPECIFIED	Nontraumatic subarachnoid hemorrhage, unspecified	1
SOCIAL SECURITY	II	MALE	7	I60.9	I60	UNSPECIFIED	Nontraumatic subarachnoid hemorrhage, unspecified	1
PRIVATE HEALTH SERVICES	II	MALE	5	I60.9	I60	UNSPECIFIED	Nontraumatic subarachnoid hemorrhage, unspecified	1
REGIONAL GOVERNMENT	III	FEMALE	7	I60.9	I60	UNSPECIFIED	Nontraumatic subarachnoid hemorrhage, unspecified	1
REGIONAL GOVERNMENT	III	MALE	7	I60.9	I60	UNSPECIFIED	Nontraumatic subarachnoid hemorrhage, unspecified	1
HEALTH MINISTRY	III	FEMALE	1	I60.9	I60	UNSPECIFIED	Nontraumatic subarachnoid hemorrhage, unspecified	1
SOCIAL SECURITY	III	FEMALE	7	I60.9	I60	UNSPECIFIED	Nontraumatic subarachnoid hemorrhage, unspecified	1
SOCIAL SECURITY	III	MALE	7	I60.9	I60	UNSPECIFIED	Nontraumatic subarachnoid hemorrhage, unspecified	2
SOCIAL SECURITY	III	FEMALE	6	I60.9	I60	UNSPECIFIED	Nontraumatic subarachnoid hemorrhage, unspecified	1
SOCIAL SECURITY	III	FEMALE	4	I60.9	I60	UNSPECIFIED	Nontraumatic subarachnoid hemorrhage, unspecified	1
PRIVATE HEALTH SERVICES	II	FEMALE	6	I60.9	I60	UNSPECIFIED	Nontraumatic subarachnoid hemorrhage, unspecified	1
SOCIAL SECURITY	III	FEMALE	7	I60.9	I60	UNSPECIFIED	Nontraumatic subarachnoid hemorrhage, unspecified	1
SOCIAL SECURITY	III	FEMALE	7	I60.9	I60	UNSPECIFIED	Nontraumatic subarachnoid hemorrhage, unspecified	1
REGIONAL GOVERNMENT	III	FEMALE	5	I60.9	I60	UNSPECIFIED	Nontraumatic subarachnoid hemorrhage, unspecified	1
REGIONAL GOVERNMENT	II	MALE	7	I60.9	I60	UNSPECIFIED	Nontraumatic subarachnoid hemorrhage, unspecified	1
REGIONAL GOVERNMENT	III	MALE	7	I60.9	I60	UNSPECIFIED	Nontraumatic subarachnoid hemorrhage, unspecified	1
SOCIAL SECURITY	III	MALE	7	I60.9	I60	UNSPECIFIED	Nontraumatic subarachnoid hemorrhage, unspecified	1
ARMED FORCES AND POLICE HEALTH	III	FEMALE	7	I60.9	I60	UNSPECIFIED	Nontraumatic subarachnoid hemorrhage, unspecified	1
PRIVATE HEALTH SERVICES	II	MALE	5	I60.9	I60	UNSPECIFIED	Nontraumatic subarachnoid hemorrhage, unspecified	1
PRIVATE HEALTH SERVICES	II	MALE	7	I60.9	I60	UNSPECIFIED	Nontraumatic subarachnoid hemorrhage, unspecified	1
PRIVATE HEALTH SERVICES	II	FEMALE	7	I60.9	I60	UNSPECIFIED	Nontraumatic subarachnoid hemorrhage, unspecified	4
PRIVATE HEALTH SERVICES	II	MALE	3	I60.9	I60	UNSPECIFIED	Nontraumatic subarachnoid hemorrhage, unspecified	3
HEALTH MINISTRY	III	FEMALE	7	I60.9	I60	UNSPECIFIED	Nontraumatic subarachnoid hemorrhage, unspecified	1
HEALTH MINISTRY	III	MALE	7	I60.9	I60	UNSPECIFIED	Nontraumatic subarachnoid hemorrhage, unspecified	1
REGIONAL GOVERNMENT	II	FEMALE	7	I60.9	I60	UNSPECIFIED	Nontraumatic subarachnoid hemorrhage, unspecified	2
REGIONAL GOVERNMENT	III	FEMALE	5	I60.9	I60	UNSPECIFIED	Nontraumatic subarachnoid hemorrhage, unspecified	1
REGIONAL GOVERNMENT	III	FEMALE	6	I60.9	I60	UNSPECIFIED	Nontraumatic subarachnoid hemorrhage, unspecified	1
REGIONAL GOVERNMENT	III	FEMALE	7	I60.9	I60	UNSPECIFIED	Nontraumatic subarachnoid hemorrhage, unspecified	1
REGIONAL GOVERNMENT	II	FEMALE	6	I60.9	I60	UNSPECIFIED	Nontraumatic subarachnoid hemorrhage, unspecified	1
REGIONAL GOVERNMENT	III	FEMALE	7	I60.9	I60	UNSPECIFIED	Nontraumatic subarachnoid hemorrhage, unspecified	1
REGIONAL GOVERNMENT	III	FEMALE	7	I60.9	I60	UNSPECIFIED	Nontraumatic subarachnoid hemorrhage, unspecified	1
SOCIAL SECURITY	II	MALE	7	I60.9	I60	UNSPECIFIED	Nontraumatic subarachnoid hemorrhage, unspecified	1
HEALTH MINISTRY	III	FEMALE	5	I60.9	I60	UNSPECIFIED	Nontraumatic subarachnoid hemorrhage, unspecified	1
SOCIAL SECURITY	III	FEMALE	5	I60.9	I60	UNSPECIFIED	Nontraumatic subarachnoid hemorrhage, unspecified	1
SOCIAL SECURITY	III	FEMALE	6	I60.9	I60	UNSPECIFIED	Nontraumatic subarachnoid hemorrhage, unspecified	1
HEALTH MINISTRY	III	MALE	7	I60.9	I60	UNSPECIFIED	Nontraumatic subarachnoid hemorrhage, unspecified	1
HEALTH MINISTRY	III	MALE	7	I60.9	I60	UNSPECIFIED	Nontraumatic subarachnoid hemorrhage, unspecified	1
SOCIAL SECURITY	III	MALE	4	I60.9	I60	UNSPECIFIED	Nontraumatic subarachnoid hemorrhage, unspecified	1
SOCIAL SECURITY	III	MALE	7	I60.9	I60	UNSPECIFIED	Nontraumatic subarachnoid hemorrhage, unspecified	1
REGIONAL GOVERNMENT	II	FEMALE	5	I60.9	I60	UNSPECIFIED	Nontraumatic subarachnoid hemorrhage, unspecified	1
SOCIAL SECURITY	III	FEMALE	6	I60.9	I60	UNSPECIFIED	Nontraumatic subarachnoid hemorrhage, unspecified	1
SOCIAL SECURITY	III	FEMALE	6	I60.9	I60	UNSPECIFIED	Nontraumatic subarachnoid hemorrhage, unspecified	1
SOCIAL SECURITY	III	FEMALE	7	I60.9	I60	UNSPECIFIED	Nontraumatic subarachnoid hemorrhage, unspecified	1
HEALTH MINISTRY	III	MALE	7	I60.9	I60	UNSPECIFIED	Nontraumatic subarachnoid hemorrhage, unspecified	1
HEALTH MINISTRY	III	MALE	6	I60.9	I60	UNSPECIFIED	Nontraumatic subarachnoid hemorrhage, unspecified	1
SOCIAL SECURITY	III	FEMALE	7	I60.9	I60	UNSPECIFIED	Nontraumatic subarachnoid hemorrhage, unspecified	2
SOCIAL SECURITY	III	MALE	7	I60.9	I60	UNSPECIFIED	Nontraumatic subarachnoid hemorrhage, unspecified	1
SOCIAL SECURITY	III	MALE	7	I60.9	I60	UNSPECIFIED	Nontraumatic subarachnoid hemorrhage, unspecified	1
SOCIAL SECURITY	III	FEMALE	6	I60.9	I60	UNSPECIFIED	Nontraumatic subarachnoid hemorrhage, unspecified	1
SOCIAL SECURITY	III	FEMALE	5	I60.9	I60	UNSPECIFIED	Nontraumatic subarachnoid hemorrhage, unspecified	1
SOCIAL SECURITY	III	FEMALE	6	I60.9	I60	UNSPECIFIED	Nontraumatic subarachnoid hemorrhage, unspecified	1
SOCIAL SECURITY	III	MALE	7	I60.9	I60	UNSPECIFIED	Nontraumatic subarachnoid hemorrhage, unspecified	1
SOCIAL SECURITY	III	FEMALE	7	I60.9	I60	UNSPECIFIED	Nontraumatic subarachnoid hemorrhage, unspecified	2
SOCIAL SECURITY	III	FEMALE	6	I60.9	I60	UNSPECIFIED	Nontraumatic subarachnoid hemorrhage, unspecified	1
SOCIAL SECURITY	III	FEMALE	6	I60.9	I60	UNSPECIFIED	Nontraumatic subarachnoid hemorrhage, unspecified	1
SOCIAL SECURITY	III	FEMALE	7	I60.9	I60	UNSPECIFIED	Nontraumatic subarachnoid hemorrhage, unspecified	1
REGIONAL GOVERNMENT	II	FEMALE	7	I60.9	I60	UNSPECIFIED	Nontraumatic subarachnoid hemorrhage, unspecified	1
SOCIAL SECURITY	III	MALE	5	I60.9	I60	UNSPECIFIED	Nontraumatic subarachnoid hemorrhage, unspecified	1
SOCIAL SECURITY	III	MALE	7	I60.9	I60	UNSPECIFIED	Nontraumatic subarachnoid hemorrhage, unspecified	1
SOCIAL SECURITY	III	FEMALE	4	I60.9	I60	UNSPECIFIED	Nontraumatic subarachnoid hemorrhage, unspecified	1
SOCIAL SECURITY	II	FEMALE	4	I60.9	I60	UNSPECIFIED	Nontraumatic subarachnoid hemorrhage, unspecified	1
REGIONAL GOVERNMENT	III	FEMALE	5	I60.9	I60	UNSPECIFIED	Nontraumatic subarachnoid hemorrhage, unspecified	1
HEALTH MINISTRY	III	FEMALE	6	I60.9	I60	UNSPECIFIED	Nontraumatic subarachnoid hemorrhage, unspecified	1
REGIONAL GOVERNMENT	II	MALE	7	I60.9	I60	UNSPECIFIED	Nontraumatic subarachnoid hemorrhage, unspecified	1
HEALTH MINISTRY	III	FEMALE	7	I60.9	I60	UNSPECIFIED	Nontraumatic subarachnoid hemorrhage, unspecified	2
REGIONAL GOVERNMENT	III	MALE	6	I60.9	I60	UNSPECIFIED	Nontraumatic subarachnoid hemorrhage, unspecified	1
PRIVATE HEALTH SERVICES	II	FEMALE	7	I60.9	I60	UNSPECIFIED	Nontraumatic subarachnoid hemorrhage, unspecified	1
SOCIAL SECURITY	III	FEMALE	6	I60.9	I60	UNSPECIFIED	Nontraumatic subarachnoid hemorrhage, unspecified	1
SOCIAL SECURITY	III	FEMALE	6	I60.9	I60	UNSPECIFIED	Nontraumatic subarachnoid hemorrhage, unspecified	1
REGIONAL GOVERNMENT	III	FEMALE	7	I60.9	I60	UNSPECIFIED	Nontraumatic subarachnoid hemorrhage, unspecified	1
REGIONAL GOVERNMENT	III	MALE	2	I60.9	I60	UNSPECIFIED	Nontraumatic subarachnoid hemorrhage, unspecified	1
SOCIAL SECURITY	III	MALE	7	I60.9	I60	UNSPECIFIED	Nontraumatic subarachnoid hemorrhage, unspecified	1
SOCIAL SECURITY	II	MALE	7	I60.9	I60	UNSPECIFIED	Nontraumatic subarachnoid hemorrhage, unspecified	1
REGIONAL GOVERNMENT	II	FEMALE	7	I60.9	I60	UNSPECIFIED	Nontraumatic subarachnoid hemorrhage, unspecified	1
PRIVATE HEALTH SERVICES	II	FEMALE	7	I60.9	I60	UNSPECIFIED	Nontraumatic subarachnoid hemorrhage, unspecified	2
PRIVATE HEALTH SERVICES	III	MALE	6	I60.9	I60	UNSPECIFIED	Nontraumatic subarachnoid hemorrhage, unspecified	1
REGIONAL GOVERNMENT	III	FEMALE	3	I60.9	I60	UNSPECIFIED	Nontraumatic subarachnoid hemorrhage, unspecified	1
REGIONAL GOVERNMENT	III	FEMALE	4	I60.9	I60	UNSPECIFIED	Nontraumatic subarachnoid hemorrhage, unspecified	1
PRIVATE HEALTH SERVICES	II	FEMALE	7	I60.9	I60	UNSPECIFIED	Nontraumatic subarachnoid hemorrhage, unspecified	1
SOCIAL SECURITY	II	FEMALE	7	I60.9	I60	UNSPECIFIED	Nontraumatic subarachnoid hemorrhage, unspecified	1
HEALTH MINISTRY	III	MALE	6	I60.9	I60	UNSPECIFIED	Nontraumatic subarachnoid hemorrhage, unspecified	1
REGIONAL GOVERNMENT	III	FEMALE	6	I60.9	I60	UNSPECIFIED	Nontraumatic subarachnoid hemorrhage, unspecified	1
REGIONAL GOVERNMENT	III	FEMALE	6	I60.9	I60	UNSPECIFIED	Nontraumatic subarachnoid hemorrhage, unspecified	1
ARMED FORCES AND POLICE HEALTH	III	FEMALE	6	I60.9	I60	UNSPECIFIED	Nontraumatic subarachnoid hemorrhage, unspecified	1
REGIONAL GOVERNMENT	III	FEMALE	5	I60.9	I60	UNSPECIFIED	Nontraumatic subarachnoid hemorrhage, unspecified	1
REGIONAL GOVERNMENT	III	FEMALE	3	I60.9	I60	UNSPECIFIED	Nontraumatic subarachnoid hemorrhage, unspecified	1
REGIONAL GOVERNMENT	II	FEMALE	7	I60.9	I60	UNSPECIFIED	Nontraumatic subarachnoid hemorrhage, unspecified	1
REGIONAL GOVERNMENT	II	MALE	3	I60.9	I60	UNSPECIFIED	Nontraumatic subarachnoid hemorrhage, unspecified	1
REGIONAL GOVERNMENT	III	MALE	7	I60.9	I60	UNSPECIFIED	Nontraumatic subarachnoid hemorrhage, unspecified	1
REGIONAL GOVERNMENT	III	FEMALE	7	I60.9	I60	UNSPECIFIED	Nontraumatic subarachnoid hemorrhage, unspecified	1
REGIONAL GOVERNMENT	III	MALE	7	I60.9	I60	UNSPECIFIED	Nontraumatic subarachnoid hemorrhage, unspecified	1
REGIONAL GOVERNMENT	II	FEMALE	7	I60.9	I60	UNSPECIFIED	Nontraumatic subarachnoid hemorrhage, unspecified	1
REGIONAL GOVERNMENT	III	FEMALE	6	I60.9	I60	UNSPECIFIED	Nontraumatic subarachnoid hemorrhage, unspecified	1
REGIONAL GOVERNMENT	III	MALE	3	I60.9	I60	UNSPECIFIED	Nontraumatic subarachnoid hemorrhage, unspecified	1
REGIONAL GOVERNMENT	III	MALE	6	I60.9	I60	UNSPECIFIED	Nontraumatic subarachnoid hemorrhage, unspecified	1
HEALTH MINISTRY	III	MALE	4	I60.9	I60	UNSPECIFIED	Nontraumatic subarachnoid hemorrhage, unspecified	1
SOCIAL SECURITY	III	FEMALE	6	I60.9	I60	UNSPECIFIED	Nontraumatic subarachnoid hemorrhage, unspecified	1
SOCIAL SECURITY	II	FEMALE	7	I60.9	I60	UNSPECIFIED	Nontraumatic subarachnoid hemorrhage, unspecified	1
PRIVATE HEALTH SERVICES	II	MALE	5	I60.9	I60	UNSPECIFIED	Nontraumatic subarachnoid hemorrhage, unspecified	9
PRIVATE HEALTH SERVICES	II	FEMALE	4	I60.9	I60	UNSPECIFIED	Nontraumatic subarachnoid hemorrhage, unspecified	1
PRIVATE HEALTH SERVICES	II	FEMALE	7	I60.9	I60	UNSPECIFIED	Nontraumatic subarachnoid hemorrhage, unspecified	1
PRIVATE HEALTH SERVICES	II	MALE	3	I60.9	I60	UNSPECIFIED	Nontraumatic subarachnoid hemorrhage, unspecified	1
HEALTH MINISTRY	III	FEMALE	4	I60.9	I60	UNSPECIFIED	Nontraumatic subarachnoid hemorrhage, unspecified	1
SOCIAL SECURITY	II	FEMALE	6	I60.9	I60	UNSPECIFIED	Nontraumatic subarachnoid hemorrhage, unspecified	1
SOCIAL SECURITY	III	MALE	7	I60.9	I60	UNSPECIFIED	Nontraumatic subarachnoid hemorrhage, unspecified	1
SOCIAL SECURITY	III	FEMALE	1	I60.9	I60	UNSPECIFIED	Nontraumatic subarachnoid hemorrhage, unspecified	1
HEALTH MINISTRY	III	MALE	6	I60.9	I60	UNSPECIFIED	Nontraumatic subarachnoid hemorrhage, unspecified	1
REGIONAL GOVERNMENT	III	MALE	2	I60.9	I60	UNSPECIFIED	Nontraumatic subarachnoid hemorrhage, unspecified	1
HEALTH MINISTRY	III	FEMALE	6	I60.9	I60	UNSPECIFIED	Nontraumatic subarachnoid hemorrhage, unspecified	1
HEALTH MINISTRY	III	FEMALE	7	I60.9	I60	UNSPECIFIED	Nontraumatic subarachnoid hemorrhage, unspecified	1
REGIONAL GOVERNMENT	II	FEMALE	7	I60.9	I60	UNSPECIFIED	Nontraumatic subarachnoid hemorrhage, unspecified	1
ARMED FORCES AND POLICE HEALTH	III	FEMALE	7	I60.9	I60	UNSPECIFIED	Nontraumatic subarachnoid hemorrhage, unspecified	1
ARMED FORCES AND POLICE HEALTH	III	MALE	4	I60.9	I60	UNSPECIFIED	Nontraumatic subarachnoid hemorrhage, unspecified	1
SOCIAL SECURITY	II	FEMALE	7	I60.9	I60	UNSPECIFIED	Nontraumatic subarachnoid hemorrhage, unspecified	1
REGIONAL GOVERNMENT	II	FEMALE	7	I60.9	I60	UNSPECIFIED	Nontraumatic subarachnoid hemorrhage, unspecified	1
SOCIAL SECURITY	III	FEMALE	6	I60.9	I60	UNSPECIFIED	Nontraumatic subarachnoid hemorrhage, unspecified	1
HEALTH MINISTRY	III	MALE	1	I60.9	I60	UNSPECIFIED	Nontraumatic subarachnoid hemorrhage, unspecified	1
REGIONAL GOVERNMENT	II	MALE	7	I60.9	I60	UNSPECIFIED	Nontraumatic subarachnoid hemorrhage, unspecified	1
SOCIAL SECURITY	III	MALE	7	I60.9	I60	UNSPECIFIED	Nontraumatic subarachnoid hemorrhage, unspecified	1
SOCIAL SECURITY	III	MALE	2	I60.9	I60	UNSPECIFIED	Nontraumatic subarachnoid hemorrhage, unspecified	1
SOCIAL SECURITY	II	MALE	6	I60.9	I60	UNSPECIFIED	Nontraumatic subarachnoid hemorrhage, unspecified	1
SOCIAL SECURITY	III	MALE	5	I60.9	I60	UNSPECIFIED	Nontraumatic subarachnoid hemorrhage, unspecified	1
SOCIAL SECURITY	III	FEMALE	4	I60.9	I60	UNSPECIFIED	Nontraumatic subarachnoid hemorrhage, unspecified	1
SOCIAL SECURITY	III	FEMALE	4	I60.9	I60	UNSPECIFIED	Nontraumatic subarachnoid hemorrhage, unspecified	1
SOCIAL SECURITY	III	FEMALE	7	I60.9	I60	UNSPECIFIED	Nontraumatic subarachnoid hemorrhage, unspecified	1
REGIONAL GOVERNMENT	III	MALE	6	I60.9	I60	UNSPECIFIED	Nontraumatic subarachnoid hemorrhage, unspecified	1
REGIONAL GOVERNMENT	II	FEMALE	4	I60.9	I60	UNSPECIFIED	Nontraumatic subarachnoid hemorrhage, unspecified	1
REGIONAL GOVERNMENT	II	MALE	3	I60.9	I60	UNSPECIFIED	Nontraumatic subarachnoid hemorrhage, unspecified	1
REGIONAL GOVERNMENT	II	FEMALE	7	I60.9	I60	UNSPECIFIED	Nontraumatic subarachnoid hemorrhage, unspecified	1
REGIONAL GOVERNMENT	II	MALE	7	I60.9	I60	UNSPECIFIED	Nontraumatic subarachnoid hemorrhage, unspecified	1
HEALTH MINISTRY	III	FEMALE	6	I60.9	I60	UNSPECIFIED	Nontraumatic subarachnoid hemorrhage, unspecified	1
ARMED FORCES AND POLICE HEALTH	III	FEMALE	1	I60.9	I60	UNSPECIFIED	Nontraumatic subarachnoid hemorrhage, unspecified	1
HEALTH MINISTRY	III	MALE	3	I60.9	I60	UNSPECIFIED	Nontraumatic subarachnoid hemorrhage, unspecified	1
REGIONAL GOVERNMENT	III	MALE	6	I60.9	I60	UNSPECIFIED	Nontraumatic subarachnoid hemorrhage, unspecified	1
REGIONAL GOVERNMENT	III	MALE	4	I60.9	I60	UNSPECIFIED	Nontraumatic subarachnoid hemorrhage, unspecified	1
REGIONAL GOVERNMENT	III	MALE	7	I60.9	I60	UNSPECIFIED	Nontraumatic subarachnoid hemorrhage, unspecified	1
REGIONAL GOVERNMENT	III	MALE	7	I60.9	I60	UNSPECIFIED	Nontraumatic subarachnoid hemorrhage, unspecified	1
REGIONAL GOVERNMENT	III	FEMALE	7	I60.9	I60	UNSPECIFIED	Nontraumatic subarachnoid hemorrhage, unspecified	1
REGIONAL GOVERNMENT	III	FEMALE	7	I60.9	I60	UNSPECIFIED	Nontraumatic subarachnoid hemorrhage, unspecified	1
HEALTH MINISTRY	II	MALE	7	I60.9	I60	UNSPECIFIED	Nontraumatic subarachnoid hemorrhage, unspecified	1
SOCIAL SECURITY	II	FEMALE	7	I60.9	I60	UNSPECIFIED	Nontraumatic subarachnoid hemorrhage, unspecified	1
HEALTH MINISTRY	III	FEMALE	7	I60.9	I60	UNSPECIFIED	Nontraumatic subarachnoid hemorrhage, unspecified	1
SOCIAL SECURITY	III	MALE	7	I60.9	I60	UNSPECIFIED	Nontraumatic subarachnoid hemorrhage, unspecified	2
SOCIAL SECURITY	III	FEMALE	3	I60.9	I60	UNSPECIFIED	Nontraumatic subarachnoid hemorrhage, unspecified	1
PRIVATE HEALTH SERVICES	II	FEMALE	7	I60.9	I60	UNSPECIFIED	Nontraumatic subarachnoid hemorrhage, unspecified	1
PRIVATE HEALTH SERVICES	II	FEMALE	5	I60.9	I60	UNSPECIFIED	Nontraumatic subarachnoid hemorrhage, unspecified	1
REGIONAL GOVERNMENT	III	MALE	6	I60.9	I60	UNSPECIFIED	Nontraumatic subarachnoid hemorrhage, unspecified	1
PRIVATE HEALTH SERVICES	II	MALE	5	I60.9	I60	UNSPECIFIED	Nontraumatic subarachnoid hemorrhage, unspecified	1
REGIONAL GOVERNMENT	III	MALE	3	I60.9	I60	UNSPECIFIED	Nontraumatic subarachnoid hemorrhage, unspecified	1
REGIONAL GOVERNMENT	II	FEMALE	6	I60.9	I60	UNSPECIFIED	Nontraumatic subarachnoid hemorrhage, unspecified	2
REGIONAL GOVERNMENT	II	FEMALE	7	I60.9	I60	UNSPECIFIED	Nontraumatic subarachnoid hemorrhage, unspecified	2
PRIVATE HEALTH SERVICES	II	MALE	7	I60.9	I60	UNSPECIFIED	Nontraumatic subarachnoid hemorrhage, unspecified	1
PRIVATE HEALTH SERVICES	II	FEMALE	6	I60.9	I60	UNSPECIFIED	Nontraumatic subarachnoid hemorrhage, unspecified	2
HEALTH MINISTRY	III	FEMALE	6	I60.9	I60	UNSPECIFIED	Nontraumatic subarachnoid hemorrhage, unspecified	1
HEALTH MINISTRY	III	FEMALE	7	I60.9	I60	UNSPECIFIED	Nontraumatic subarachnoid hemorrhage, unspecified	1
SOCIAL SECURITY	III	FEMALE	3	I60.9	I60	UNSPECIFIED	Nontraumatic subarachnoid hemorrhage, unspecified	1
SOCIAL SECURITY	III	MALE	6	I60.9	I60	UNSPECIFIED	Nontraumatic subarachnoid hemorrhage, unspecified	1
SOCIAL SECURITY	III	MALE	6	I60.9	I60	UNSPECIFIED	Nontraumatic subarachnoid hemorrhage, unspecified	1
SOCIAL SECURITY	III	MALE	7	I60.9	I60	UNSPECIFIED	Nontraumatic subarachnoid hemorrhage, unspecified	1
SOCIAL SECURITY	III	FEMALE	7	I60.9	I60	UNSPECIFIED	Nontraumatic subarachnoid hemorrhage, unspecified	1
REGIONAL GOVERNMENT	II	MALE	2	I60.9	I60	UNSPECIFIED	Nontraumatic subarachnoid hemorrhage, unspecified	1
REGIONAL GOVERNMENT	III	FEMALE	6	I60.9	I60	UNSPECIFIED	Nontraumatic subarachnoid hemorrhage, unspecified	1
PRIVATE HEALTH SERVICES	III	MALE	7	I60.9	I60	UNSPECIFIED	Nontraumatic subarachnoid hemorrhage, unspecified	1
PRIVATE HEALTH SERVICES	II	FEMALE	6	I60.9	I60	UNSPECIFIED	Nontraumatic subarachnoid hemorrhage, unspecified	1
REGIONAL GOVERNMENT	III	FEMALE	5	I60.9	I60	UNSPECIFIED	Nontraumatic subarachnoid hemorrhage, unspecified	1
REGIONAL GOVERNMENT	III	FEMALE	6	I60.9	I60	UNSPECIFIED	Nontraumatic subarachnoid hemorrhage, unspecified	1
REGIONAL GOVERNMENT	III	FEMALE	7	I60.9	I60	UNSPECIFIED	Nontraumatic subarachnoid hemorrhage, unspecified	1
REGIONAL GOVERNMENT	III	MALE	7	I60.9	I60	UNSPECIFIED	Nontraumatic subarachnoid hemorrhage, unspecified	1
REGIONAL GOVERNMENT	II	MALE	3	I60.9	I60	UNSPECIFIED	Nontraumatic subarachnoid hemorrhage, unspecified	1
REGIONAL GOVERNMENT	II	MALE	7	I60.9	I60	UNSPECIFIED	Nontraumatic subarachnoid hemorrhage, unspecified	1
HEALTH MINISTRY	III	MALE	3	I60.9	I60	UNSPECIFIED	Nontraumatic subarachnoid hemorrhage, unspecified	1
HEALTH MINISTRY	III	MALE	5	I60.9	I60	UNSPECIFIED	Nontraumatic subarachnoid hemorrhage, unspecified	1
HEALTH MINISTRY	III	MALE	7	I60.9	I60	UNSPECIFIED	Nontraumatic subarachnoid hemorrhage, unspecified	1
PRIVATE HEALTH SERVICES	II	FEMALE	4	I60.9	I60	UNSPECIFIED	Nontraumatic subarachnoid hemorrhage, unspecified	1
PRIVATE HEALTH SERVICES	II	MALE	4	I60.9	I60	UNSPECIFIED	Nontraumatic subarachnoid hemorrhage, unspecified	1
SOCIAL SECURITY	III	MALE	6	I60.9	I60	UNSPECIFIED	Nontraumatic subarachnoid hemorrhage, unspecified	1
SOCIAL SECURITY	III	MALE	7	I60.9	I60	UNSPECIFIED	Nontraumatic subarachnoid hemorrhage, unspecified	1
SOCIAL SECURITY	III	MALE	7	I60.9	I60	UNSPECIFIED	Nontraumatic subarachnoid hemorrhage, unspecified	1
SOCIAL SECURITY	III	FEMALE	7	I60.9	I60	UNSPECIFIED	Nontraumatic subarachnoid hemorrhage, unspecified	3
REGIONAL GOVERNMENT	III	MALE	3	I60.9	I60	UNSPECIFIED	Nontraumatic subarachnoid hemorrhage, unspecified	1
SOCIAL SECURITY	III	FEMALE	7	I60.9	I60	UNSPECIFIED	Nontraumatic subarachnoid hemorrhage, unspecified	1
HEALTH MINISTRY	II	FEMALE	5	I60.9	I60	UNSPECIFIED	Nontraumatic subarachnoid hemorrhage, unspecified	1
SOCIAL SECURITY	III	MALE	6	I60.9	I60	UNSPECIFIED	Nontraumatic subarachnoid hemorrhage, unspecified	1
SOCIAL SECURITY	III	MALE	7	I60.9	I60	UNSPECIFIED	Nontraumatic subarachnoid hemorrhage, unspecified	1
REGIONAL GOVERNMENT	III	FEMALE	4	I60.9	I60	UNSPECIFIED	Nontraumatic subarachnoid hemorrhage, unspecified	1
HEALTH MINISTRY	III	FEMALE	3	I60.9	I60	UNSPECIFIED	Nontraumatic subarachnoid hemorrhage, unspecified	1
SOCIAL SECURITY	III	FEMALE	7	I60.9	I60	UNSPECIFIED	Nontraumatic subarachnoid hemorrhage, unspecified	1
SOCIAL SECURITY	III	FEMALE	7	I60.9	I60	UNSPECIFIED	Nontraumatic subarachnoid hemorrhage, unspecified	1
HEALTH MINISTRY	III	MALE	7	I60.9	I60	UNSPECIFIED	Nontraumatic subarachnoid hemorrhage, unspecified	2
REGIONAL GOVERNMENT	III	MALE	5	I60.9	I60	UNSPECIFIED	Nontraumatic subarachnoid hemorrhage, unspecified	1
REGIONAL GOVERNMENT	III	FEMALE	2	I60.9	I60	UNSPECIFIED	Nontraumatic subarachnoid hemorrhage, unspecified	1
HEALTH MINISTRY	III	FEMALE	7	I60.9	I60	UNSPECIFIED	Nontraumatic subarachnoid hemorrhage, unspecified	1
SOCIAL SECURITY	II	MALE	7	I60.9	I60	UNSPECIFIED	Nontraumatic subarachnoid hemorrhage, unspecified	1
REGIONAL GOVERNMENT	III	MALE	6	I60.9	I60	UNSPECIFIED	Nontraumatic subarachnoid hemorrhage, unspecified	1
SOCIAL SECURITY	II	MALE	3	I60.9	I60	UNSPECIFIED	Nontraumatic subarachnoid hemorrhage, unspecified	1
REGIONAL GOVERNMENT	III	FEMALE	7	I60.9	I60	UNSPECIFIED	Nontraumatic subarachnoid hemorrhage, unspecified	1
SOCIAL SECURITY	II	FEMALE	7	I60.9	I60	UNSPECIFIED	Nontraumatic subarachnoid hemorrhage, unspecified	1
PRIVATE HEALTH SERVICES	II	FEMALE	6	I60.9	I60	UNSPECIFIED	Nontraumatic subarachnoid hemorrhage, unspecified	1
REGIONAL GOVERNMENT	II	FEMALE	5	I60.9	I60	UNSPECIFIED	Nontraumatic subarachnoid hemorrhage, unspecified	1
SOCIAL SECURITY	II	MALE	7	I60.9	I60	UNSPECIFIED	Nontraumatic subarachnoid hemorrhage, unspecified	1
REGIONAL GOVERNMENT	II	MALE	3	I60.9	I60	UNSPECIFIED	Nontraumatic subarachnoid hemorrhage, unspecified	1
REGIONAL GOVERNMENT	II	MALE	7	I60.9	I60	UNSPECIFIED	Nontraumatic subarachnoid hemorrhage, unspecified	1
REGIONAL GOVERNMENT	II	MALE	7	I60.9	I60	UNSPECIFIED	Nontraumatic subarachnoid hemorrhage, unspecified	1
SOCIAL SECURITY	III	FEMALE	7	I60.9	I60	UNSPECIFIED	Nontraumatic subarachnoid hemorrhage, unspecified	1
SOCIAL SECURITY	III	FEMALE	6	I60.9	I60	UNSPECIFIED	Nontraumatic subarachnoid hemorrhage, unspecified	2
SOCIAL SECURITY	III	FEMALE	6	I60.9	I60	UNSPECIFIED	Nontraumatic subarachnoid hemorrhage, unspecified	1
SOCIAL SECURITY	III	FEMALE	5	I60.9	I60	UNSPECIFIED	Nontraumatic subarachnoid hemorrhage, unspecified	1
SOCIAL SECURITY	III	MALE	4	I60.9	I60	UNSPECIFIED	Nontraumatic subarachnoid hemorrhage, unspecified	1
SOCIAL SECURITY	III	MALE	6	I60.9	I60	UNSPECIFIED	Nontraumatic subarachnoid hemorrhage, unspecified	1
SOCIAL SECURITY	III	MALE	5	I60.9	I60	UNSPECIFIED	Nontraumatic subarachnoid hemorrhage, unspecified	1
SOCIAL SECURITY	III	FEMALE	3	I60.9	I60	UNSPECIFIED	Nontraumatic subarachnoid hemorrhage, unspecified	1
SOCIAL SECURITY	III	MALE	7	I60.9	I60	UNSPECIFIED	Nontraumatic subarachnoid hemorrhage, unspecified	1
SOCIAL SECURITY	III	FEMALE	6	I60.9	I60	UNSPECIFIED	Nontraumatic subarachnoid hemorrhage, unspecified	1
PRIVATE HEALTH SERVICES	II	MALE	7	I60.9	I60	UNSPECIFIED	Nontraumatic subarachnoid hemorrhage, unspecified	1
SOCIAL SECURITY	III	FEMALE	7	I60.9	I60	UNSPECIFIED	Nontraumatic subarachnoid hemorrhage, unspecified	1
REGIONAL GOVERNMENT	III	FEMALE	7	I60.9	I60	UNSPECIFIED	Nontraumatic subarachnoid hemorrhage, unspecified	2
REGIONAL GOVERNMENT	III	MALE	3	I60.9	I60	UNSPECIFIED	Nontraumatic subarachnoid hemorrhage, unspecified	1
HEALTH MINISTRY	III	FEMALE	6	I60.9	I60	UNSPECIFIED	Nontraumatic subarachnoid hemorrhage, unspecified	1
SOCIAL SECURITY	III	MALE	5	I60.9	I60	UNSPECIFIED	Nontraumatic subarachnoid hemorrhage, unspecified	1
HEALTH MINISTRY	III	FEMALE	7	I60.9	I60	UNSPECIFIED	Nontraumatic subarachnoid hemorrhage, unspecified	1
HEALTH MINISTRY	III	MALE	7	I60.9	I60	UNSPECIFIED	Nontraumatic subarachnoid hemorrhage, unspecified	1
SOCIAL SECURITY	III	FEMALE	7	I60.9	I60	UNSPECIFIED	Nontraumatic subarachnoid hemorrhage, unspecified	3
HEALTH MINISTRY	III	FEMALE	7	I60.9	I60	UNSPECIFIED	Nontraumatic subarachnoid hemorrhage, unspecified	1
PRIVATE HEALTH SERVICES	III	FEMALE	7	I60.9	I60	UNSPECIFIED	Nontraumatic subarachnoid hemorrhage, unspecified	1
HEALTH MINISTRY	II	MALE	7	I60.9	I60	UNSPECIFIED	Nontraumatic subarachnoid hemorrhage, unspecified	1
REGIONAL GOVERNMENT	II	FEMALE	7	I60.9	I60	UNSPECIFIED	Nontraumatic subarachnoid hemorrhage, unspecified	1
HEALTH MINISTRY	III	MALE	7	I60.9	I60	UNSPECIFIED	Nontraumatic subarachnoid hemorrhage, unspecified	1
HEALTH MINISTRY	III	FEMALE	7	I60.9	I60	UNSPECIFIED	Nontraumatic subarachnoid hemorrhage, unspecified	1
REGIONAL GOVERNMENT	III	MALE	5	I60.9	I60	UNSPECIFIED	Nontraumatic subarachnoid hemorrhage, unspecified	1
REGIONAL GOVERNMENT	III	FEMALE	7	I60.9	I60	UNSPECIFIED	Nontraumatic subarachnoid hemorrhage, unspecified	1
REGIONAL GOVERNMENT	III	MALE	6	I60.9	I60	UNSPECIFIED	Nontraumatic subarachnoid hemorrhage, unspecified	1
REGIONAL GOVERNMENT	II	FEMALE	7	I60.9	I60	UNSPECIFIED	Nontraumatic subarachnoid hemorrhage, unspecified	1
HEALTH MINISTRY	III	MALE	7	I60.9	I60	UNSPECIFIED	Nontraumatic subarachnoid hemorrhage, unspecified	1
PRIVATE HEALTH SERVICES	II	FEMALE	7	I60.9	I60	UNSPECIFIED	Nontraumatic subarachnoid hemorrhage, unspecified	1
HEALTH MINISTRY	III	MALE	5	I60.9	I60	UNSPECIFIED	Nontraumatic subarachnoid hemorrhage, unspecified	1
PRIVATE HEALTH SERVICES	III	MALE	5	I60.9	I60	UNSPECIFIED	Nontraumatic subarachnoid hemorrhage, unspecified	1
REGIONAL GOVERNMENT	II	MALE	5	I60.9	I60	UNSPECIFIED	Nontraumatic subarachnoid hemorrhage, unspecified	1
REGIONAL GOVERNMENT	II	FEMALE	5	I60.9	I60	UNSPECIFIED	Nontraumatic subarachnoid hemorrhage, unspecified	1
SOCIAL SECURITY	II	FEMALE	7	I60.9	I60	UNSPECIFIED	Nontraumatic subarachnoid hemorrhage, unspecified	1
REGIONAL GOVERNMENT	II	FEMALE	6	I60.9	I60	UNSPECIFIED	Nontraumatic subarachnoid hemorrhage, unspecified	1
PRIVATE HEALTH SERVICES	II	MALE	4	I60.9	I60	UNSPECIFIED	Nontraumatic subarachnoid hemorrhage, unspecified	2
PRIVATE HEALTH SERVICES	II	MALE	6	I60.9	I60	UNSPECIFIED	Nontraumatic subarachnoid hemorrhage, unspecified	1
REGIONAL GOVERNMENT	III	MALE	7	I60.9	I60	UNSPECIFIED	Nontraumatic subarachnoid hemorrhage, unspecified	1
REGIONAL GOVERNMENT	II	FEMALE	6	I60.9	I60	UNSPECIFIED	Nontraumatic subarachnoid hemorrhage, unspecified	1
SOCIAL SECURITY	II	FEMALE	7	I60.9	I60	UNSPECIFIED	Nontraumatic subarachnoid hemorrhage, unspecified	1
HEALTH MINISTRY	II	FEMALE	7	I60.9	I60	UNSPECIFIED	Nontraumatic subarachnoid hemorrhage, unspecified	1
REGIONAL GOVERNMENT	III	MALE	4	I60.9	I60	UNSPECIFIED	Nontraumatic subarachnoid hemorrhage, unspecified	1
REGIONAL GOVERNMENT	III	MALE	6	I60.9	I60	UNSPECIFIED	Nontraumatic subarachnoid hemorrhage, unspecified	1
REGIONAL GOVERNMENT	III	MALE	7	I60.9	I60	UNSPECIFIED	Nontraumatic subarachnoid hemorrhage, unspecified	1
REGIONAL GOVERNMENT	III	FEMALE	7	I60.9	I60	UNSPECIFIED	Nontraumatic subarachnoid hemorrhage, unspecified	1
REGIONAL GOVERNMENT	III	FEMALE	7	I60.9	I60	UNSPECIFIED	Nontraumatic subarachnoid hemorrhage, unspecified	1
HEALTH MINISTRY	III	FEMALE	6	I60.9	I60	UNSPECIFIED	Nontraumatic subarachnoid hemorrhage, unspecified	1
PRIVATE HEALTH SERVICES	II	FEMALE	5	I60.9	I60	UNSPECIFIED	Nontraumatic subarachnoid hemorrhage, unspecified	1
PRIVATE HEALTH SERVICES	III	FEMALE	6	I60.9	I60	UNSPECIFIED	Nontraumatic subarachnoid hemorrhage, unspecified	1
PRIVATE HEALTH SERVICES	III	MALE	4	I60.9	I60	UNSPECIFIED	Nontraumatic subarachnoid hemorrhage, unspecified	1
ARMED FORCES AND POLICE HEALTH	III	FEMALE	7	I60.9	I60	UNSPECIFIED	Nontraumatic subarachnoid hemorrhage, unspecified	1
REGIONAL GOVERNMENT	II	FEMALE	7	I60.9	I60	UNSPECIFIED	Nontraumatic subarachnoid hemorrhage, unspecified	2
REGIONAL GOVERNMENT	II	MALE	2	I60.9	I60	UNSPECIFIED	Nontraumatic subarachnoid hemorrhage, unspecified	1
SOCIAL SECURITY	II	FEMALE	6	I60.9	I60	UNSPECIFIED	Nontraumatic subarachnoid hemorrhage, unspecified	1
REGIONAL GOVERNMENT	II	MALE	3	I60.9	I60	UNSPECIFIED	Nontraumatic subarachnoid hemorrhage, unspecified	1
ARMED FORCES AND POLICE HEALTH	III	MALE	7	I60.9	I60	UNSPECIFIED	Nontraumatic subarachnoid hemorrhage, unspecified	1
REGIONAL GOVERNMENT	II	MALE	7	I60.9	I60	UNSPECIFIED	Nontraumatic subarachnoid hemorrhage, unspecified	1
REGIONAL GOVERNMENT	III	FEMALE	1	I60.9	I60	UNSPECIFIED	Nontraumatic subarachnoid hemorrhage, unspecified	1
PRIVATE HEALTH SERVICES	II	MALE	5	I60.9	I60	UNSPECIFIED	Nontraumatic subarachnoid hemorrhage, unspecified	1
SOCIAL SECURITY	II	FEMALE	7	I60.9	I60	UNSPECIFIED	Nontraumatic subarachnoid hemorrhage, unspecified	1
HEALTH MINISTRY	III	FEMALE	3	I60.9	I60	UNSPECIFIED	Nontraumatic subarachnoid hemorrhage, unspecified	1
REGIONAL GOVERNMENT	III	FEMALE	3	I60.9	I60	UNSPECIFIED	Nontraumatic subarachnoid hemorrhage, unspecified	1
PRIVATE HEALTH SERVICES	II	MALE	3	I60.9	I60	UNSPECIFIED	Nontraumatic subarachnoid hemorrhage, unspecified	1
SOCIAL SECURITY	II	MALE	5	I60.9	I60	UNSPECIFIED	Nontraumatic subarachnoid hemorrhage, unspecified	1
REGIONAL GOVERNMENT	III	FEMALE	6	I60.9	I60	UNSPECIFIED	Nontraumatic subarachnoid hemorrhage, unspecified	1
SOCIAL SECURITY	II	FEMALE	2	I60.9	I60	UNSPECIFIED	Nontraumatic subarachnoid hemorrhage, unspecified	1
PRIVATE HEALTH SERVICES	II	FEMALE	2	I60.9	I60	UNSPECIFIED	Nontraumatic subarachnoid hemorrhage, unspecified	1
PRIVATE HEALTH SERVICES	II	FEMALE	5	I60.9	I60	UNSPECIFIED	Nontraumatic subarachnoid hemorrhage, unspecified	1
REGIONAL GOVERNMENT	III	FEMALE	7	I60.9	I60	UNSPECIFIED	Nontraumatic subarachnoid hemorrhage, unspecified	1
ARMED FORCES AND POLICE HEALTH	III	FEMALE	3	I60.9	I60	UNSPECIFIED	Nontraumatic subarachnoid hemorrhage, unspecified	1
ARMED FORCES AND POLICE HEALTH	III	FEMALE	7	I60.9	I60	UNSPECIFIED	Nontraumatic subarachnoid hemorrhage, unspecified	1
HEALTH MINISTRY	III	FEMALE	7	I60.9	I60	UNSPECIFIED	Nontraumatic subarachnoid hemorrhage, unspecified	1
PRIVATE HEALTH SERVICES	II	FEMALE	3	I60.9	I60	UNSPECIFIED	Nontraumatic subarachnoid hemorrhage, unspecified	1
PRIVATE HEALTH SERVICES	II	MALE	4	I60.9	I60	UNSPECIFIED	Nontraumatic subarachnoid hemorrhage, unspecified	1
HEALTH MINISTRY	III	FEMALE	7	I60.9	I60	UNSPECIFIED	Nontraumatic subarachnoid hemorrhage, unspecified	1
REGIONAL GOVERNMENT	III	MALE	7	I60.9	I60	UNSPECIFIED	Nontraumatic subarachnoid hemorrhage, unspecified	1
SOCIAL SECURITY	0	FEMALE	6	I60.9	I60	UNSPECIFIED	Nontraumatic subarachnoid hemorrhage, unspecified	1
REGIONAL GOVERNMENT	III	FEMALE	6	I60.9	I60	UNSPECIFIED	Nontraumatic subarachnoid hemorrhage, unspecified	1
REGIONAL GOVERNMENT	III	MALE	7	I60.9	I60	UNSPECIFIED	Nontraumatic subarachnoid hemorrhage, unspecified	1
REGIONAL GOVERNMENT	III	FEMALE	7	I60.9	I60	UNSPECIFIED	Nontraumatic subarachnoid hemorrhage, unspecified	1
HEALTH MINISTRY	III	FEMALE	7	I60.9	I60	UNSPECIFIED	Nontraumatic subarachnoid hemorrhage, unspecified	1
HEALTH MINISTRY	III	FEMALE	7	I60.9	I60	UNSPECIFIED	Nontraumatic subarachnoid hemorrhage, unspecified	1
REGIONAL GOVERNMENT	III	FEMALE	5	I60.9	I60	UNSPECIFIED	Nontraumatic subarachnoid hemorrhage, unspecified	1
HEALTH MINISTRY	III	FEMALE	6	I60.9	I60	UNSPECIFIED	Nontraumatic subarachnoid hemorrhage, unspecified	1
HEALTH MINISTRY	III	FEMALE	7	I60.9	I60	UNSPECIFIED	Nontraumatic subarachnoid hemorrhage, unspecified	1
REGIONAL GOVERNMENT	III	FEMALE	3	I60.9	I60	UNSPECIFIED	Nontraumatic subarachnoid hemorrhage, unspecified	1
REGIONAL GOVERNMENT	III	FEMALE	7	I60.9	I60	UNSPECIFIED	Nontraumatic subarachnoid hemorrhage, unspecified	1
REGIONAL GOVERNMENT	III	MALE	7	I60.9	I60	UNSPECIFIED	Nontraumatic subarachnoid hemorrhage, unspecified	1
HEALTH MINISTRY	III	FEMALE	5	I61.0	I61	SPECIFIED	Nontraumatic intracerebral hemorrhage in hemisphere, subcortical	1
REGIONAL GOVERNMENT	III	FEMALE	1	I61.0	I61	SPECIFIED	Nontraumatic intracerebral hemorrhage in hemisphere, subcortical	1
SOCIAL SECURITY	III	MALE	7	I61.0	I61	SPECIFIED	Nontraumatic intracerebral hemorrhage in hemisphere, subcortical	2
SOCIAL SECURITY	III	FEMALE	7	I61.0	I61	SPECIFIED	Nontraumatic intracerebral hemorrhage in hemisphere, subcortical	3
REGIONAL GOVERNMENT	II	MALE	7	I61.0	I61	SPECIFIED	Nontraumatic intracerebral hemorrhage in hemisphere, subcortical	1
SOCIAL SECURITY	III	MALE	6	I61.0	I61	SPECIFIED	Nontraumatic intracerebral hemorrhage in hemisphere, subcortical	1
SOCIAL SECURITY	II	MALE	5	I61.0	I61	SPECIFIED	Nontraumatic intracerebral hemorrhage in hemisphere, subcortical	1
SOCIAL SECURITY	II	FEMALE	7	I61.0	I61	SPECIFIED	Nontraumatic intracerebral hemorrhage in hemisphere, subcortical	2
SOCIAL SECURITY	III	FEMALE	6	I61.0	I61	SPECIFIED	Nontraumatic intracerebral hemorrhage in hemisphere, subcortical	1
SOCIAL SECURITY	III	FEMALE	7	I61.0	I61	SPECIFIED	Nontraumatic intracerebral hemorrhage in hemisphere, subcortical	1
SOCIAL SECURITY	III	MALE	7	I61.0	I61	SPECIFIED	Nontraumatic intracerebral hemorrhage in hemisphere, subcortical	2
SOCIAL SECURITY	III	MALE	6	I61.0	I61	SPECIFIED	Nontraumatic intracerebral hemorrhage in hemisphere, subcortical	1
SOCIAL SECURITY	III	MALE	7	I61.0	I61	SPECIFIED	Nontraumatic intracerebral hemorrhage in hemisphere, subcortical	1
SOCIAL SECURITY	III	FEMALE	7	I61.0	I61	SPECIFIED	Nontraumatic intracerebral hemorrhage in hemisphere, subcortical	1
HEALTH MINISTRY	III	MALE	6	I61.0	I61	SPECIFIED	Nontraumatic intracerebral hemorrhage in hemisphere, subcortical	1
HEALTH MINISTRY	III	MALE	7	I61.0	I61	SPECIFIED	Nontraumatic intracerebral hemorrhage in hemisphere, subcortical	1
HEALTH MINISTRY	III	FEMALE	6	I61.0	I61	SPECIFIED	Nontraumatic intracerebral hemorrhage in hemisphere, subcortical	1
SOCIAL SECURITY	II	MALE	7	I61.0	I61	SPECIFIED	Nontraumatic intracerebral hemorrhage in hemisphere, subcortical	1
SOCIAL SECURITY	II	FEMALE	7	I61.0	I61	SPECIFIED	Nontraumatic intracerebral hemorrhage in hemisphere, subcortical	1
HEALTH MINISTRY	III	FEMALE	7	I61.0	I61	SPECIFIED	Nontraumatic intracerebral hemorrhage in hemisphere, subcortical	4
HEALTH MINISTRY	III	FEMALE	6	I61.0	I61	SPECIFIED	Nontraumatic intracerebral hemorrhage in hemisphere, subcortical	1
ARMED FORCES AND POLICE HEALTH	III	FEMALE	6	I61.0	I61	SPECIFIED	Nontraumatic intracerebral hemorrhage in hemisphere, subcortical	1
SOCIAL SECURITY	II	MALE	7	I61.0	I61	SPECIFIED	Nontraumatic intracerebral hemorrhage in hemisphere, subcortical	1
SOCIAL SECURITY	II	MALE	5	I61.0	I61	SPECIFIED	Nontraumatic intracerebral hemorrhage in hemisphere, subcortical	1
REGIONAL GOVERNMENT	II	MALE	3	I61.0	I61	SPECIFIED	Nontraumatic intracerebral hemorrhage in hemisphere, subcortical	1
SOCIAL SECURITY	III	MALE	7	I61.0	I61	SPECIFIED	Nontraumatic intracerebral hemorrhage in hemisphere, subcortical	1
PRIVATE HEALTH SERVICES	II	FEMALE	5	I61.0	I61	SPECIFIED	Nontraumatic intracerebral hemorrhage in hemisphere, subcortical	1
PRIVATE HEALTH SERVICES	II	MALE	7	I61.0	I61	SPECIFIED	Nontraumatic intracerebral hemorrhage in hemisphere, subcortical	1
PRIVATE HEALTH SERVICES	II	FEMALE	7	I61.0	I61	SPECIFIED	Nontraumatic intracerebral hemorrhage in hemisphere, subcortical	1
SOCIAL SECURITY	III	MALE	7	I61.0	I61	SPECIFIED	Nontraumatic intracerebral hemorrhage in hemisphere, subcortical	1
REGIONAL GOVERNMENT	II	MALE	7	I61.0	I61	SPECIFIED	Nontraumatic intracerebral hemorrhage in hemisphere, subcortical	1
REGIONAL GOVERNMENT	II	FEMALE	7	I61.0	I61	SPECIFIED	Nontraumatic intracerebral hemorrhage in hemisphere, subcortical	1
SOCIAL SECURITY	II	FEMALE	5	I61.0	I61	SPECIFIED	Nontraumatic intracerebral hemorrhage in hemisphere, subcortical	1
SOCIAL SECURITY	III	FEMALE	5	I61.0	I61	SPECIFIED	Nontraumatic intracerebral hemorrhage in hemisphere, subcortical	1
SOCIAL SECURITY	II	MALE	7	I61.0	I61	SPECIFIED	Nontraumatic intracerebral hemorrhage in hemisphere, subcortical	1
REGIONAL GOVERNMENT	II	MALE	7	I61.0	I61	SPECIFIED	Nontraumatic intracerebral hemorrhage in hemisphere, subcortical	1
SOCIAL SECURITY	II	FEMALE	7	I61.0	I61	SPECIFIED	Nontraumatic intracerebral hemorrhage in hemisphere, subcortical	1
REGIONAL GOVERNMENT	II	MALE	5	I61.0	I61	SPECIFIED	Nontraumatic intracerebral hemorrhage in hemisphere, subcortical	1
SOCIAL SECURITY	III	FEMALE	7	I61.0	I61	SPECIFIED	Nontraumatic intracerebral hemorrhage in hemisphere, subcortical	1
SOCIAL SECURITY	III	MALE	7	I61.0	I61	SPECIFIED	Nontraumatic intracerebral hemorrhage in hemisphere, subcortical	1
PRIVATE HEALTH SERVICES	III	FEMALE	7	I61.0	I61	SPECIFIED	Nontraumatic intracerebral hemorrhage in hemisphere, subcortical	1
SOCIAL SECURITY	III	FEMALE	7	I61.0	I61	SPECIFIED	Nontraumatic intracerebral hemorrhage in hemisphere, subcortical	4
SOCIAL SECURITY	III	MALE	7	I61.0	I61	SPECIFIED	Nontraumatic intracerebral hemorrhage in hemisphere, subcortical	1
SOCIAL SECURITY	0	MALE	4	I61.0	I61	SPECIFIED	Nontraumatic intracerebral hemorrhage in hemisphere, subcortical	1
SOCIAL SECURITY	III	MALE	7	I61.0	I61	SPECIFIED	Nontraumatic intracerebral hemorrhage in hemisphere, subcortical	2
SOCIAL SECURITY	III	FEMALE	7	I61.0	I61	SPECIFIED	Nontraumatic intracerebral hemorrhage in hemisphere, subcortical	3
SOCIAL SECURITY	II	MALE	7	I61.0	I61	SPECIFIED	Nontraumatic intracerebral hemorrhage in hemisphere, subcortical	1
HEALTH MINISTRY	III	FEMALE	1	I61.0	I61	SPECIFIED	Nontraumatic intracerebral hemorrhage in hemisphere, subcortical	1
SOCIAL SECURITY	III	MALE	5	I61.0	I61	SPECIFIED	Nontraumatic intracerebral hemorrhage in hemisphere, subcortical	1
SOCIAL SECURITY	III	FEMALE	7	I61.0	I61	SPECIFIED	Nontraumatic intracerebral hemorrhage in hemisphere, subcortical	1
ARMED FORCES AND POLICE HEALTH	III	MALE	3	I61.0	I61	SPECIFIED	Nontraumatic intracerebral hemorrhage in hemisphere, subcortical	1
SOCIAL SECURITY	III	MALE	7	I61.0	I61	SPECIFIED	Nontraumatic intracerebral hemorrhage in hemisphere, subcortical	2
SOCIAL SECURITY	II	MALE	7	I61.0	I61	SPECIFIED	Nontraumatic intracerebral hemorrhage in hemisphere, subcortical	1
REGIONAL GOVERNMENT	III	MALE	7	I61.0	I61	SPECIFIED	Nontraumatic intracerebral hemorrhage in hemisphere, subcortical	1
PRIVATE HEALTH SERVICES	II	FEMALE	5	I61.0	I61	SPECIFIED	Nontraumatic intracerebral hemorrhage in hemisphere, subcortical	1
HEALTH MINISTRY	III	FEMALE	7	I61.0	I61	SPECIFIED	Nontraumatic intracerebral hemorrhage in hemisphere, subcortical	1
HEALTH MINISTRY	III	MALE	7	I61.0	I61	SPECIFIED	Nontraumatic intracerebral hemorrhage in hemisphere, subcortical	1
HEALTH MINISTRY	III	FEMALE	7	I61.0	I61	SPECIFIED	Nontraumatic intracerebral hemorrhage in hemisphere, subcortical	1
SOCIAL SECURITY	III	FEMALE	7	I61.0	I61	SPECIFIED	Nontraumatic intracerebral hemorrhage in hemisphere, subcortical	2
SOCIAL SECURITY	III	MALE	7	I61.0	I61	SPECIFIED	Nontraumatic intracerebral hemorrhage in hemisphere, subcortical	2
SOCIAL SECURITY	III	FEMALE	7	I61.0	I61	SPECIFIED	Nontraumatic intracerebral hemorrhage in hemisphere, subcortical	1
SOCIAL SECURITY	III	MALE	7	I61.0	I61	SPECIFIED	Nontraumatic intracerebral hemorrhage in hemisphere, subcortical	1
SOCIAL SECURITY	III	MALE	5	I61.0	I61	SPECIFIED	Nontraumatic intracerebral hemorrhage in hemisphere, subcortical	1
SOCIAL SECURITY	III	FEMALE	7	I61.0	I61	SPECIFIED	Nontraumatic intracerebral hemorrhage in hemisphere, subcortical	1
SOCIAL SECURITY	II	MALE	7	I61.0	I61	SPECIFIED	Nontraumatic intracerebral hemorrhage in hemisphere, subcortical	2
SOCIAL SECURITY	II	FEMALE	7	I61.0	I61	SPECIFIED	Nontraumatic intracerebral hemorrhage in hemisphere, subcortical	1
REGIONAL GOVERNMENT	III	MALE	4	I61.0	I61	SPECIFIED	Nontraumatic intracerebral hemorrhage in hemisphere, subcortical	1
PRIVATE HEALTH SERVICES	II	MALE	6	I61.0	I61	SPECIFIED	Nontraumatic intracerebral hemorrhage in hemisphere, subcortical	6
HEALTH MINISTRY	III	FEMALE	7	I61.0	I61	SPECIFIED	Nontraumatic intracerebral hemorrhage in hemisphere, subcortical	1
SOCIAL SECURITY	II	FEMALE	7	I61.0	I61	SPECIFIED	Nontraumatic intracerebral hemorrhage in hemisphere, subcortical	1
SOCIAL SECURITY	II	FEMALE	7	I61.0	I61	SPECIFIED	Nontraumatic intracerebral hemorrhage in hemisphere, subcortical	2
SOCIAL SECURITY	II	MALE	7	I61.0	I61	SPECIFIED	Nontraumatic intracerebral hemorrhage in hemisphere, subcortical	1
REGIONAL GOVERNMENT	III	MALE	7	I61.0	I61	SPECIFIED	Nontraumatic intracerebral hemorrhage in hemisphere, subcortical	1
REGIONAL GOVERNMENT	III	MALE	7	I61.0	I61	SPECIFIED	Nontraumatic intracerebral hemorrhage in hemisphere, subcortical	1
REGIONAL GOVERNMENT	III	MALE	4	I61.0	I61	SPECIFIED	Nontraumatic intracerebral hemorrhage in hemisphere, subcortical	1
HEALTH MINISTRY	III	MALE	7	I61.0	I61	SPECIFIED	Nontraumatic intracerebral hemorrhage in hemisphere, subcortical	1
SOCIAL SECURITY	II	FEMALE	6	I61.0	I61	SPECIFIED	Nontraumatic intracerebral hemorrhage in hemisphere, subcortical	1
SOCIAL SECURITY	III	MALE	7	I61.0	I61	SPECIFIED	Nontraumatic intracerebral hemorrhage in hemisphere, subcortical	1
PRIVATE HEALTH SERVICES	II	FEMALE	5	I61.0	I61	SPECIFIED	Nontraumatic intracerebral hemorrhage in hemisphere, subcortical	1
PRIVATE HEALTH SERVICES	II	MALE	3	I61.0	I61	SPECIFIED	Nontraumatic intracerebral hemorrhage in hemisphere, subcortical	1
SOCIAL SECURITY	III	MALE	7	I61.0	I61	SPECIFIED	Nontraumatic intracerebral hemorrhage in hemisphere, subcortical	1
SOCIAL SECURITY	III	FEMALE	6	I61.0	I61	SPECIFIED	Nontraumatic intracerebral hemorrhage in hemisphere, subcortical	1
SOCIAL SECURITY	III	MALE	6	I61.0	I61	SPECIFIED	Nontraumatic intracerebral hemorrhage in hemisphere, subcortical	1
REGIONAL GOVERNMENT	II	FEMALE	7	I61.0	I61	SPECIFIED	Nontraumatic intracerebral hemorrhage in hemisphere, subcortical	2
SOCIAL SECURITY	III	MALE	5	I61.0	I61	SPECIFIED	Nontraumatic intracerebral hemorrhage in hemisphere, subcortical	1
HEALTH MINISTRY	III	MALE	7	I61.0	I61	SPECIFIED	Nontraumatic intracerebral hemorrhage in hemisphere, subcortical	2
HEALTH MINISTRY	III	MALE	7	I61.0	I61	SPECIFIED	Nontraumatic intracerebral hemorrhage in hemisphere, subcortical	1
ARMED FORCES AND POLICE HEALTH	III	MALE	6	I61.0	I61	SPECIFIED	Nontraumatic intracerebral hemorrhage in hemisphere, subcortical	1
HEALTH MINISTRY	III	MALE	7	I61.0	I61	SPECIFIED	Nontraumatic intracerebral hemorrhage in hemisphere, subcortical	1
HEALTH MINISTRY	III	FEMALE	2	I61.0	I61	SPECIFIED	Nontraumatic intracerebral hemorrhage in hemisphere, subcortical	1
HEALTH MINISTRY	III	FEMALE	5	I61.0	I61	SPECIFIED	Nontraumatic intracerebral hemorrhage in hemisphere, subcortical	1
HEALTH MINISTRY	III	FEMALE	6	I61.0	I61	SPECIFIED	Nontraumatic intracerebral hemorrhage in hemisphere, subcortical	1
REGIONAL GOVERNMENT	III	MALE	6	I61.0	I61	SPECIFIED	Nontraumatic intracerebral hemorrhage in hemisphere, subcortical	1
SOCIAL SECURITY	III	MALE	5	I61.0	I61	SPECIFIED	Nontraumatic intracerebral hemorrhage in hemisphere, subcortical	1
SOCIAL SECURITY	III	FEMALE	5	I61.0	I61	SPECIFIED	Nontraumatic intracerebral hemorrhage in hemisphere, subcortical	1
PRIVATE HEALTH SERVICES	II	FEMALE	7	I61.0	I61	SPECIFIED	Nontraumatic intracerebral hemorrhage in hemisphere, subcortical	1
REGIONAL GOVERNMENT	III	MALE	7	I61.0	I61	SPECIFIED	Nontraumatic intracerebral hemorrhage in hemisphere, subcortical	1
REGIONAL GOVERNMENT	III	FEMALE	6	I61.0	I61	SPECIFIED	Nontraumatic intracerebral hemorrhage in hemisphere, subcortical	1
PRIVATE HEALTH SERVICES	II	FEMALE	7	I61.0	I61	SPECIFIED	Nontraumatic intracerebral hemorrhage in hemisphere, subcortical	1
HEALTH MINISTRY	III	MALE	7	I61.0	I61	SPECIFIED	Nontraumatic intracerebral hemorrhage in hemisphere, subcortical	1
HEALTH MINISTRY	III	FEMALE	7	I61.0	I61	SPECIFIED	Nontraumatic intracerebral hemorrhage in hemisphere, subcortical	1
SOCIAL SECURITY	III	MALE	1	I61.0	I61	SPECIFIED	Nontraumatic intracerebral hemorrhage in hemisphere, subcortical	1
SOCIAL SECURITY	II	MALE	7	I61.0	I61	SPECIFIED	Nontraumatic intracerebral hemorrhage in hemisphere, subcortical	1
ARMED FORCES AND POLICE HEALTH	III	MALE	7	I61.0	I61	SPECIFIED	Nontraumatic intracerebral hemorrhage in hemisphere, subcortical	1
PRIVATE HEALTH SERVICES	II	FEMALE	7	I61.0	I61	SPECIFIED	Nontraumatic intracerebral hemorrhage in hemisphere, subcortical	1
ARMED FORCES AND POLICE HEALTH	III	FEMALE	7	I61.0	I61	SPECIFIED	Nontraumatic intracerebral hemorrhage in hemisphere, subcortical	1
PRIVATE HEALTH SERVICES	II	MALE	7	I61.0	I61	SPECIFIED	Nontraumatic intracerebral hemorrhage in hemisphere, subcortical	1
REGIONAL GOVERNMENT	III	MALE	6	I61.0	I61	SPECIFIED	Nontraumatic intracerebral hemorrhage in hemisphere, subcortical	1
REGIONAL GOVERNMENT	III	MALE	7	I61.0	I61	SPECIFIED	Nontraumatic intracerebral hemorrhage in hemisphere, subcortical	1
SOCIAL SECURITY	II	MALE	6	I61.0	I61	SPECIFIED	Nontraumatic intracerebral hemorrhage in hemisphere, subcortical	1
REGIONAL GOVERNMENT	III	MALE	7	I61.0	I61	SPECIFIED	Nontraumatic intracerebral hemorrhage in hemisphere, subcortical	1
REGIONAL GOVERNMENT	III	FEMALE	7	I61.0	I61	SPECIFIED	Nontraumatic intracerebral hemorrhage in hemisphere, subcortical	1
REGIONAL GOVERNMENT	III	MALE	6	I61.0	I61	SPECIFIED	Nontraumatic intracerebral hemorrhage in hemisphere, subcortical	1
PRIVATE HEALTH SERVICES	II	FEMALE	1	I61.0	I61	SPECIFIED	Nontraumatic intracerebral hemorrhage in hemisphere, subcortical	2
REGIONAL GOVERNMENT	III	MALE	7	I61.0	I61	SPECIFIED	Nontraumatic intracerebral hemorrhage in hemisphere, subcortical	1
HEALTH MINISTRY	III	FEMALE	5	I61.0	I61	SPECIFIED	Nontraumatic intracerebral hemorrhage in hemisphere, subcortical	1
ARMED FORCES AND POLICE HEALTH	III	MALE	7	I61.0	I61	SPECIFIED	Nontraumatic intracerebral hemorrhage in hemisphere, subcortical	1
ARMED FORCES AND POLICE HEALTH	III	MALE	7	I61.0	I61	SPECIFIED	Nontraumatic intracerebral hemorrhage in hemisphere, subcortical	1
REGIONAL GOVERNMENT	II	MALE	6	I61.0	I61	SPECIFIED	Nontraumatic intracerebral hemorrhage in hemisphere, subcortical	1
PRIVATE HEALTH SERVICES	II	FEMALE	7	I61.0	I61	SPECIFIED	Nontraumatic intracerebral hemorrhage in hemisphere, subcortical	1
SOCIAL SECURITY	II	MALE	7	I61.0	I61	SPECIFIED	Nontraumatic intracerebral hemorrhage in hemisphere, subcortical	4
SOCIAL SECURITY	III	FEMALE	7	I61.0	I61	SPECIFIED	Nontraumatic intracerebral hemorrhage in hemisphere, subcortical	1
SOCIAL SECURITY	III	MALE	7	I61.0	I61	SPECIFIED	Nontraumatic intracerebral hemorrhage in hemisphere, subcortical	3
SOCIAL SECURITY	III	FEMALE	7	I61.0	I61	SPECIFIED	Nontraumatic intracerebral hemorrhage in hemisphere, subcortical	1
SOCIAL SECURITY	III	MALE	7	I61.0	I61	SPECIFIED	Nontraumatic intracerebral hemorrhage in hemisphere, subcortical	1
SOCIAL SECURITY	III	MALE	6	I61.0	I61	SPECIFIED	Nontraumatic intracerebral hemorrhage in hemisphere, subcortical	2
HEALTH MINISTRY	III	FEMALE	5	I61.0	I61	SPECIFIED	Nontraumatic intracerebral hemorrhage in hemisphere, subcortical	1
SOCIAL SECURITY	III	MALE	7	I61.0	I61	SPECIFIED	Nontraumatic intracerebral hemorrhage in hemisphere, subcortical	1
HEALTH MINISTRY	III	MALE	6	I61.0	I61	SPECIFIED	Nontraumatic intracerebral hemorrhage in hemisphere, subcortical	1
HEALTH MINISTRY	III	MALE	7	I61.0	I61	SPECIFIED	Nontraumatic intracerebral hemorrhage in hemisphere, subcortical	1
SOCIAL SECURITY	0	MALE	6	I61.0	I61	SPECIFIED	Nontraumatic intracerebral hemorrhage in hemisphere, subcortical	1
REGIONAL GOVERNMENT	II	MALE	7	I61.0	I61	SPECIFIED	Nontraumatic intracerebral hemorrhage in hemisphere, subcortical	1
SOCIAL SECURITY	II	FEMALE	7	I61.0	I61	SPECIFIED	Nontraumatic intracerebral hemorrhage in hemisphere, subcortical	1
REGIONAL GOVERNMENT	II	MALE	7	I61.0	I61	SPECIFIED	Nontraumatic intracerebral hemorrhage in hemisphere, subcortical	1
HEALTH MINISTRY	II	FEMALE	7	I61.0	I61	SPECIFIED	Nontraumatic intracerebral hemorrhage in hemisphere, subcortical	2
REGIONAL GOVERNMENT	II	FEMALE	7	I61.0	I61	SPECIFIED	Nontraumatic intracerebral hemorrhage in hemisphere, subcortical	1
SOCIAL SECURITY	III	MALE	7	I61.0	I61	SPECIFIED	Nontraumatic intracerebral hemorrhage in hemisphere, subcortical	1
SOCIAL SECURITY	II	MALE	6	I61.0	I61	SPECIFIED	Nontraumatic intracerebral hemorrhage in hemisphere, subcortical	1
REGIONAL GOVERNMENT	II	FEMALE	7	I61.0	I61	SPECIFIED	Nontraumatic intracerebral hemorrhage in hemisphere, subcortical	1
ARMED FORCES AND POLICE HEALTH	III	MALE	6	I61.0	I61	SPECIFIED	Nontraumatic intracerebral hemorrhage in hemisphere, subcortical	1
ARMED FORCES AND POLICE HEALTH	III	MALE	7	I61.0	I61	SPECIFIED	Nontraumatic intracerebral hemorrhage in hemisphere, subcortical	1
SOCIAL SECURITY	II	MALE	5	I61.0	I61	SPECIFIED	Nontraumatic intracerebral hemorrhage in hemisphere, subcortical	1
SOCIAL SECURITY	II	MALE	6	I61.0	I61	SPECIFIED	Nontraumatic intracerebral hemorrhage in hemisphere, subcortical	1
SOCIAL SECURITY	III	FEMALE	7	I61.0	I61	SPECIFIED	Nontraumatic intracerebral hemorrhage in hemisphere, subcortical	2
SOCIAL SECURITY	III	MALE	7	I61.0	I61	SPECIFIED	Nontraumatic intracerebral hemorrhage in hemisphere, subcortical	2
SOCIAL SECURITY	III	MALE	6	I61.0	I61	SPECIFIED	Nontraumatic intracerebral hemorrhage in hemisphere, subcortical	1
HEALTH MINISTRY	III	MALE	3	I61.0	I61	SPECIFIED	Nontraumatic intracerebral hemorrhage in hemisphere, subcortical	1
PRIVATE HEALTH SERVICES	II	FEMALE	6	I61.0	I61	SPECIFIED	Nontraumatic intracerebral hemorrhage in hemisphere, subcortical	1
HEALTH MINISTRY	III	FEMALE	6	I61.0	I61	SPECIFIED	Nontraumatic intracerebral hemorrhage in hemisphere, subcortical	1
HEALTH MINISTRY	III	FEMALE	7	I61.0	I61	SPECIFIED	Nontraumatic intracerebral hemorrhage in hemisphere, subcortical	1
HEALTH MINISTRY	III	FEMALE	7	I61.0	I61	SPECIFIED	Nontraumatic intracerebral hemorrhage in hemisphere, subcortical	1
REGIONAL GOVERNMENT	III	MALE	7	I61.0	I61	SPECIFIED	Nontraumatic intracerebral hemorrhage in hemisphere, subcortical	1
REGIONAL GOVERNMENT	II	MALE	6	I61.0	I61	SPECIFIED	Nontraumatic intracerebral hemorrhage in hemisphere, subcortical	1
SOCIAL SECURITY	III	MALE	5	I61.0	I61	SPECIFIED	Nontraumatic intracerebral hemorrhage in hemisphere, subcortical	1
SOCIAL SECURITY	III	MALE	7	I61.0	I61	SPECIFIED	Nontraumatic intracerebral hemorrhage in hemisphere, subcortical	1
SOCIAL SECURITY	III	FEMALE	6	I61.0	I61	SPECIFIED	Nontraumatic intracerebral hemorrhage in hemisphere, subcortical	1
SOCIAL SECURITY	III	MALE	6	I61.0	I61	SPECIFIED	Nontraumatic intracerebral hemorrhage in hemisphere, subcortical	1
PRIVATE HEALTH SERVICES	II	FEMALE	5	I61.0	I61	SPECIFIED	Nontraumatic intracerebral hemorrhage in hemisphere, subcortical	1
SOCIAL SECURITY	III	MALE	3	I61.0	I61	SPECIFIED	Nontraumatic intracerebral hemorrhage in hemisphere, subcortical	1
SOCIAL SECURITY	III	MALE	7	I61.0	I61	SPECIFIED	Nontraumatic intracerebral hemorrhage in hemisphere, subcortical	1
SOCIAL SECURITY	III	MALE	7	I61.0	I61	SPECIFIED	Nontraumatic intracerebral hemorrhage in hemisphere, subcortical	5
SOCIAL SECURITY	III	MALE	7	I61.0	I61	SPECIFIED	Nontraumatic intracerebral hemorrhage in hemisphere, subcortical	1
SOCIAL SECURITY	III	MALE	7	I61.0	I61	SPECIFIED	Nontraumatic intracerebral hemorrhage in hemisphere, subcortical	1
HEALTH MINISTRY	III	MALE	5	I61.0	I61	SPECIFIED	Nontraumatic intracerebral hemorrhage in hemisphere, subcortical	1
HEALTH MINISTRY	III	FEMALE	2	I61.0	I61	SPECIFIED	Nontraumatic intracerebral hemorrhage in hemisphere, subcortical	1
HEALTH MINISTRY	III	MALE	7	I61.0	I61	SPECIFIED	Nontraumatic intracerebral hemorrhage in hemisphere, subcortical	1
REGIONAL GOVERNMENT	III	FEMALE	7	I61.0	I61	SPECIFIED	Nontraumatic intracerebral hemorrhage in hemisphere, subcortical	1
REGIONAL GOVERNMENT	III	MALE	6	I61.0	I61	SPECIFIED	Nontraumatic intracerebral hemorrhage in hemisphere, subcortical	1
HEALTH MINISTRY	III	MALE	7	I61.0	I61	SPECIFIED	Nontraumatic intracerebral hemorrhage in hemisphere, subcortical	1
HEALTH MINISTRY	III	MALE	6	I61.0	I61	SPECIFIED	Nontraumatic intracerebral hemorrhage in hemisphere, subcortical	2
PRIVATE HEALTH SERVICES	II	FEMALE	4	I61.0	I61	SPECIFIED	Nontraumatic intracerebral hemorrhage in hemisphere, subcortical	1
HEALTH MINISTRY	III	FEMALE	7	I61.0	I61	SPECIFIED	Nontraumatic intracerebral hemorrhage in hemisphere, subcortical	2
SOCIAL SECURITY	II	MALE	7	I61.0	I61	SPECIFIED	Nontraumatic intracerebral hemorrhage in hemisphere, subcortical	1
REGIONAL GOVERNMENT	III	MALE	7	I61.0	I61	SPECIFIED	Nontraumatic intracerebral hemorrhage in hemisphere, subcortical	1
SOCIAL SECURITY	II	MALE	7	I61.0	I61	SPECIFIED	Nontraumatic intracerebral hemorrhage in hemisphere, subcortical	1
SOCIAL SECURITY	III	FEMALE	7	I61.0	I61	SPECIFIED	Nontraumatic intracerebral hemorrhage in hemisphere, subcortical	2
SOCIAL SECURITY	III	MALE	7	I61.0	I61	SPECIFIED	Nontraumatic intracerebral hemorrhage in hemisphere, subcortical	1
SOCIAL SECURITY	III	MALE	4	I61.0	I61	SPECIFIED	Nontraumatic intracerebral hemorrhage in hemisphere, subcortical	1
SOCIAL SECURITY	III	FEMALE	7	I61.0	I61	SPECIFIED	Nontraumatic intracerebral hemorrhage in hemisphere, subcortical	1
SOCIAL SECURITY	III	MALE	7	I61.0	I61	SPECIFIED	Nontraumatic intracerebral hemorrhage in hemisphere, subcortical	1
SOCIAL SECURITY	III	FEMALE	6	I61.0	I61	SPECIFIED	Nontraumatic intracerebral hemorrhage in hemisphere, subcortical	1
SOCIAL SECURITY	III	MALE	6	I61.0	I61	SPECIFIED	Nontraumatic intracerebral hemorrhage in hemisphere, subcortical	1
SOCIAL SECURITY	II	FEMALE	7	I61.0	I61	SPECIFIED	Nontraumatic intracerebral hemorrhage in hemisphere, subcortical	2
SOCIAL SECURITY	III	FEMALE	7	I61.0	I61	SPECIFIED	Nontraumatic intracerebral hemorrhage in hemisphere, subcortical	2
SOCIAL SECURITY	III	MALE	7	I61.0	I61	SPECIFIED	Nontraumatic intracerebral hemorrhage in hemisphere, subcortical	3
SOCIAL SECURITY	III	MALE	5	I61.0	I61	SPECIFIED	Nontraumatic intracerebral hemorrhage in hemisphere, subcortical	1
PRIVATE HEALTH SERVICES	III	MALE	7	I61.0	I61	SPECIFIED	Nontraumatic intracerebral hemorrhage in hemisphere, subcortical	1
SOCIAL SECURITY	III	FEMALE	6	I61.0	I61	SPECIFIED	Nontraumatic intracerebral hemorrhage in hemisphere, subcortical	1
SOCIAL SECURITY	III	MALE	7	I61.0	I61	SPECIFIED	Nontraumatic intracerebral hemorrhage in hemisphere, subcortical	1
SOCIAL SECURITY	III	FEMALE	6	I61.0	I61	SPECIFIED	Nontraumatic intracerebral hemorrhage in hemisphere, subcortical	1
SOCIAL SECURITY	III	MALE	7	I61.0	I61	SPECIFIED	Nontraumatic intracerebral hemorrhage in hemisphere, subcortical	1
PRIVATE HEALTH SERVICES	II	MALE	6	I61.0	I61	SPECIFIED	Nontraumatic intracerebral hemorrhage in hemisphere, subcortical	1
HEALTH MINISTRY	III	FEMALE	1	I61.0	I61	SPECIFIED	Nontraumatic intracerebral hemorrhage in hemisphere, subcortical	1
SOCIAL SECURITY	II	MALE	7	I61.0	I61	SPECIFIED	Nontraumatic intracerebral hemorrhage in hemisphere, subcortical	1
PRIVATE HEALTH SERVICES	III	FEMALE	5	I61.0	I61	SPECIFIED	Nontraumatic intracerebral hemorrhage in hemisphere, subcortical	1
HEALTH MINISTRY	III	MALE	2	I61.0	I61	SPECIFIED	Nontraumatic intracerebral hemorrhage in hemisphere, subcortical	1
HEALTH MINISTRY	III	MALE	7	I61.0	I61	SPECIFIED	Nontraumatic intracerebral hemorrhage in hemisphere, subcortical	2
SOCIAL SECURITY	III	FEMALE	7	I61.0	I61	SPECIFIED	Nontraumatic intracerebral hemorrhage in hemisphere, subcortical	1
HEALTH MINISTRY	III	FEMALE	6	I61.0	I61	SPECIFIED	Nontraumatic intracerebral hemorrhage in hemisphere, subcortical	1
PRIVATE HEALTH SERVICES	III	FEMALE	7	I61.0	I61	SPECIFIED	Nontraumatic intracerebral hemorrhage in hemisphere, subcortical	1
SOCIAL SECURITY	III	MALE	7	I61.0	I61	SPECIFIED	Nontraumatic intracerebral hemorrhage in hemisphere, subcortical	1
SOCIAL SECURITY	III	FEMALE	7	I61.0	I61	SPECIFIED	Nontraumatic intracerebral hemorrhage in hemisphere, subcortical	1
REGIONAL GOVERNMENT	II	FEMALE	6	I61.0	I61	SPECIFIED	Nontraumatic intracerebral hemorrhage in hemisphere, subcortical	1
HEALTH MINISTRY	III	MALE	7	I61.0	I61	SPECIFIED	Nontraumatic intracerebral hemorrhage in hemisphere, subcortical	1
SOCIAL SECURITY	II	MALE	7	I61.0	I61	SPECIFIED	Nontraumatic intracerebral hemorrhage in hemisphere, subcortical	1
HEALTH MINISTRY	III	FEMALE	7	I61.0	I61	SPECIFIED	Nontraumatic intracerebral hemorrhage in hemisphere, subcortical	1
REGIONAL GOVERNMENT	II	FEMALE	7	I61.0	I61	SPECIFIED	Nontraumatic intracerebral hemorrhage in hemisphere, subcortical	1
REGIONAL GOVERNMENT	II	FEMALE	7	I61.0	I61	SPECIFIED	Nontraumatic intracerebral hemorrhage in hemisphere, subcortical	3
SOCIAL SECURITY	III	MALE	7	I61.0	I61	SPECIFIED	Nontraumatic intracerebral hemorrhage in hemisphere, subcortical	1
HEALTH MINISTRY	III	MALE	6	I61.0	I61	SPECIFIED	Nontraumatic intracerebral hemorrhage in hemisphere, subcortical	1
ARMED FORCES AND POLICE HEALTH	III	MALE	7	I61.0	I61	SPECIFIED	Nontraumatic intracerebral hemorrhage in hemisphere, subcortical	1
ARMED FORCES AND POLICE HEALTH	III	MALE	7	I61.0	I61	SPECIFIED	Nontraumatic intracerebral hemorrhage in hemisphere, subcortical	1
HEALTH MINISTRY	III	MALE	7	I61.0	I61	SPECIFIED	Nontraumatic intracerebral hemorrhage in hemisphere, subcortical	1
HEALTH MINISTRY	III	FEMALE	7	I61.0	I61	SPECIFIED	Nontraumatic intracerebral hemorrhage in hemisphere, subcortical	1
HEALTH MINISTRY	III	FEMALE	6	I61.0	I61	SPECIFIED	Nontraumatic intracerebral hemorrhage in hemisphere, subcortical	1
SOCIAL SECURITY	II	FEMALE	7	I61.0	I61	SPECIFIED	Nontraumatic intracerebral hemorrhage in hemisphere, subcortical	1
HEALTH MINISTRY	III	FEMALE	6	I61.0	I61	SPECIFIED	Nontraumatic intracerebral hemorrhage in hemisphere, subcortical	1
PRIVATE HEALTH SERVICES	II	FEMALE	4	I61.0	I61	SPECIFIED	Nontraumatic intracerebral hemorrhage in hemisphere, subcortical	1
PRIVATE HEALTH SERVICES	II	MALE	5	I61.0	I61	SPECIFIED	Nontraumatic intracerebral hemorrhage in hemisphere, subcortical	1
ARMED FORCES AND POLICE HEALTH	III	FEMALE	6	I61.0	I61	SPECIFIED	Nontraumatic intracerebral hemorrhage in hemisphere, subcortical	1
REGIONAL GOVERNMENT	III	MALE	6	I61.0	I61	SPECIFIED	Nontraumatic intracerebral hemorrhage in hemisphere, subcortical	1
REGIONAL GOVERNMENT	III	FEMALE	6	I61.0	I61	SPECIFIED	Nontraumatic intracerebral hemorrhage in hemisphere, subcortical	1
REGIONAL GOVERNMENT	III	FEMALE	7	I61.0	I61	SPECIFIED	Nontraumatic intracerebral hemorrhage in hemisphere, subcortical	1
REGIONAL GOVERNMENT	III	MALE	7	I61.0	I61	SPECIFIED	Nontraumatic intracerebral hemorrhage in hemisphere, subcortical	1
REGIONAL GOVERNMENT	III	FEMALE	5	I61.0	I61	SPECIFIED	Nontraumatic intracerebral hemorrhage in hemisphere, subcortical	1
REGIONAL GOVERNMENT	III	MALE	7	I61.0	I61	SPECIFIED	Nontraumatic intracerebral hemorrhage in hemisphere, subcortical	1
HEALTH MINISTRY	III	MALE	5	I61.0	I61	SPECIFIED	Nontraumatic intracerebral hemorrhage in hemisphere, subcortical	1
HEALTH MINISTRY	III	MALE	7	I61.0	I61	SPECIFIED	Nontraumatic intracerebral hemorrhage in hemisphere, subcortical	2
HEALTH MINISTRY	III	FEMALE	7	I61.0	I61	SPECIFIED	Nontraumatic intracerebral hemorrhage in hemisphere, subcortical	1
HEALTH MINISTRY	III	MALE	7	I61.0	I61	SPECIFIED	Nontraumatic intracerebral hemorrhage in hemisphere, subcortical	1
HEALTH MINISTRY	III	MALE	7	I61.0	I61	SPECIFIED	Nontraumatic intracerebral hemorrhage in hemisphere, subcortical	1
SOCIAL SECURITY	III	FEMALE	7	I61.1	I61	SPECIFIED	Nontraumatic intracerebral hemorrhage in hemisphere, cortical	1
SOCIAL SECURITY	0	FEMALE	6	I61.1	I61	SPECIFIED	Nontraumatic intracerebral hemorrhage in hemisphere, cortical	1
SOCIAL SECURITY	III	MALE	6	I61.1	I61	SPECIFIED	Nontraumatic intracerebral hemorrhage in hemisphere, cortical	1
REGIONAL GOVERNMENT	III	FEMALE	6	I61.1	I61	SPECIFIED	Nontraumatic intracerebral hemorrhage in hemisphere, cortical	1
SOCIAL SECURITY	III	MALE	7	I61.1	I61	SPECIFIED	Nontraumatic intracerebral hemorrhage in hemisphere, cortical	1
SOCIAL SECURITY	III	MALE	6	I61.1	I61	SPECIFIED	Nontraumatic intracerebral hemorrhage in hemisphere, cortical	1
HEALTH MINISTRY	III	MALE	4	I61.1	I61	SPECIFIED	Nontraumatic intracerebral hemorrhage in hemisphere, cortical	1
SOCIAL SECURITY	III	FEMALE	4	I61.1	I61	SPECIFIED	Nontraumatic intracerebral hemorrhage in hemisphere, cortical	1
REGIONAL GOVERNMENT	II	FEMALE	7	I61.1	I61	SPECIFIED	Nontraumatic intracerebral hemorrhage in hemisphere, cortical	1
PRIVATE HEALTH SERVICES	II	MALE	6	I61.1	I61	SPECIFIED	Nontraumatic intracerebral hemorrhage in hemisphere, cortical	1
SOCIAL SECURITY	III	MALE	7	I61.1	I61	SPECIFIED	Nontraumatic intracerebral hemorrhage in hemisphere, cortical	1
REGIONAL GOVERNMENT	III	MALE	5	I61.1	I61	SPECIFIED	Nontraumatic intracerebral hemorrhage in hemisphere, cortical	1
REGIONAL GOVERNMENT	III	FEMALE	7	I61.1	I61	SPECIFIED	Nontraumatic intracerebral hemorrhage in hemisphere, cortical	1
SOCIAL SECURITY	III	MALE	7	I61.1	I61	SPECIFIED	Nontraumatic intracerebral hemorrhage in hemisphere, cortical	1
SOCIAL SECURITY	III	MALE	7	I61.1	I61	SPECIFIED	Nontraumatic intracerebral hemorrhage in hemisphere, cortical	1
SOCIAL SECURITY	II	FEMALE	7	I61.1	I61	SPECIFIED	Nontraumatic intracerebral hemorrhage in hemisphere, cortical	1
SOCIAL SECURITY	III	FEMALE	4	I61.1	I61	SPECIFIED	Nontraumatic intracerebral hemorrhage in hemisphere, cortical	1
HEALTH MINISTRY	III	MALE	6	I61.1	I61	SPECIFIED	Nontraumatic intracerebral hemorrhage in hemisphere, cortical	1
SOCIAL SECURITY	III	MALE	3	I61.1	I61	SPECIFIED	Nontraumatic intracerebral hemorrhage in hemisphere, cortical	1
SOCIAL SECURITY	II	MALE	7	I61.1	I61	SPECIFIED	Nontraumatic intracerebral hemorrhage in hemisphere, cortical	1
SOCIAL SECURITY	III	FEMALE	7	I61.1	I61	SPECIFIED	Nontraumatic intracerebral hemorrhage in hemisphere, cortical	1
REGIONAL GOVERNMENT	III	MALE	6	I61.1	I61	SPECIFIED	Nontraumatic intracerebral hemorrhage in hemisphere, cortical	1
REGIONAL GOVERNMENT	III	FEMALE	7	I61.1	I61	SPECIFIED	Nontraumatic intracerebral hemorrhage in hemisphere, cortical	1
SOCIAL SECURITY	III	MALE	7	I61.1	I61	SPECIFIED	Nontraumatic intracerebral hemorrhage in hemisphere, cortical	1
SOCIAL SECURITY	II	FEMALE	7	I61.1	I61	SPECIFIED	Nontraumatic intracerebral hemorrhage in hemisphere, cortical	1
REGIONAL GOVERNMENT	II	MALE	7	I61.1	I61	SPECIFIED	Nontraumatic intracerebral hemorrhage in hemisphere, cortical	1
SOCIAL SECURITY	III	MALE	6	I61.1	I61	SPECIFIED	Nontraumatic intracerebral hemorrhage in hemisphere, cortical	1
HEALTH MINISTRY	III	MALE	7	I61.1	I61	SPECIFIED	Nontraumatic intracerebral hemorrhage in hemisphere, cortical	1
HEALTH MINISTRY	III	FEMALE	7	I61.1	I61	SPECIFIED	Nontraumatic intracerebral hemorrhage in hemisphere, cortical	1
SOCIAL SECURITY	III	FEMALE	7	I61.1	I61	SPECIFIED	Nontraumatic intracerebral hemorrhage in hemisphere, cortical	1
REGIONAL GOVERNMENT	III	FEMALE	5	I61.1	I61	SPECIFIED	Nontraumatic intracerebral hemorrhage in hemisphere, cortical	1
SOCIAL SECURITY	II	MALE	6	I61.1	I61	SPECIFIED	Nontraumatic intracerebral hemorrhage in hemisphere, cortical	1
SOCIAL SECURITY	III	MALE	7	I61.1	I61	SPECIFIED	Nontraumatic intracerebral hemorrhage in hemisphere, cortical	1
REGIONAL GOVERNMENT	III	FEMALE	5	I61.1	I61	SPECIFIED	Nontraumatic intracerebral hemorrhage in hemisphere, cortical	1
REGIONAL GOVERNMENT	III	FEMALE	7	I61.1	I61	SPECIFIED	Nontraumatic intracerebral hemorrhage in hemisphere, cortical	1
HEALTH MINISTRY	III	FEMALE	1	I61.1	I61	SPECIFIED	Nontraumatic intracerebral hemorrhage in hemisphere, cortical	1
SOCIAL SECURITY	II	MALE	7	I61.1	I61	SPECIFIED	Nontraumatic intracerebral hemorrhage in hemisphere, cortical	1
SOCIAL SECURITY	II	FEMALE	6	I61.1	I61	SPECIFIED	Nontraumatic intracerebral hemorrhage in hemisphere, cortical	1
SOCIAL SECURITY	III	FEMALE	7	I61.1	I61	SPECIFIED	Nontraumatic intracerebral hemorrhage in hemisphere, cortical	1
SOCIAL SECURITY	III	MALE	5	I61.1	I61	SPECIFIED	Nontraumatic intracerebral hemorrhage in hemisphere, cortical	1
SOCIAL SECURITY	III	FEMALE	7	I61.1	I61	SPECIFIED	Nontraumatic intracerebral hemorrhage in hemisphere, cortical	1
SOCIAL SECURITY	III	FEMALE	7	I61.1	I61	SPECIFIED	Nontraumatic intracerebral hemorrhage in hemisphere, cortical	1
SOCIAL SECURITY	III	MALE	3	I61.1	I61	SPECIFIED	Nontraumatic intracerebral hemorrhage in hemisphere, cortical	1
SOCIAL SECURITY	III	FEMALE	7	I61.1	I61	SPECIFIED	Nontraumatic intracerebral hemorrhage in hemisphere, cortical	1
SOCIAL SECURITY	III	MALE	7	I61.1	I61	SPECIFIED	Nontraumatic intracerebral hemorrhage in hemisphere, cortical	1
SOCIAL SECURITY	III	MALE	6	I61.1	I61	SPECIFIED	Nontraumatic intracerebral hemorrhage in hemisphere, cortical	1
SOCIAL SECURITY	III	FEMALE	7	I61.1	I61	SPECIFIED	Nontraumatic intracerebral hemorrhage in hemisphere, cortical	2
REGIONAL GOVERNMENT	III	MALE	6	I61.1	I61	SPECIFIED	Nontraumatic intracerebral hemorrhage in hemisphere, cortical	1
REGIONAL GOVERNMENT	III	MALE	7	I61.1	I61	SPECIFIED	Nontraumatic intracerebral hemorrhage in hemisphere, cortical	1
PRIVATE HEALTH SERVICES	II	MALE	5	I61.1	I61	SPECIFIED	Nontraumatic intracerebral hemorrhage in hemisphere, cortical	1
SOCIAL SECURITY	III	FEMALE	7	I61.1	I61	SPECIFIED	Nontraumatic intracerebral hemorrhage in hemisphere, cortical	1
SOCIAL SECURITY	II	MALE	7	I61.1	I61	SPECIFIED	Nontraumatic intracerebral hemorrhage in hemisphere, cortical	1
SOCIAL SECURITY	II	FEMALE	7	I61.1	I61	SPECIFIED	Nontraumatic intracerebral hemorrhage in hemisphere, cortical	2
SOCIAL SECURITY	III	FEMALE	7	I61.1	I61	SPECIFIED	Nontraumatic intracerebral hemorrhage in hemisphere, cortical	1
[truncated: 62,700 more rows]
